# Supplementary material for: Polyhalogenated Carbazole Impairs Dopaminergic Neurons through Dysregulation of Liquid–Liquid Phase Separation in Caenorhabditis elegans
Source: Adv Sci (Weinh). 2025 Oct 9;12(48):e02486. doi: 10.1002/advs.202502486 (PMC12752670; doi:10.1002/advs.202502486)
Supplement: Supplementary file 2 — Supporting Information [file ADVS-12-e02486-s001.xlsx]

## Sheet: Table S1
Table S1: Metabolic Differential Expression Analysis
Index	Mode	Compounds	Class I	Class II	Q1 (Da)	Molecular weight (Da)	Ionization model	Formula	Level	CAS	PubChem CID	HMDB	ChEBI	Metlin	cpd_ID	Ctrl_1	Ctrl_2	Ctrl_3	Ctrl_4	Ctrl_5	50_1	50_2	50_3	50_4	50_5	500_1	500_2	500_3	500_4	500_5	QC01	QC02	QC03	kegg_map	500_vs_50_VIP	500_vs_50_P-value	500_vs_50_Fold_Change	500_vs_50_Log2FC	500_vs_50_Type	500_vs_Ctrl_VIP	500_vs_Ctrl_P-value	500_vs_Ctrl_Fold_Change	500_vs_Ctrl_Log2FC	500_vs_Ctrl_Type	50_vs_Ctrl_VIP	50_vs_Ctrl_P-value	50_vs_Ctrl_Fold_Change	50_vs_Ctrl_Log2FC	50_vs_Ctrl_Type
FDATN00014N	T3_negative	Pazopanib hydrochloride	Benzene and substituted derivatives	Benzene and substituted derivatives	436.154	473.1400715	[M-H]-	C21H24ClN7O2S	3	635702-64-6	11525740	-	-	-	-	12560546.3915	3896462.06099997	6882062.3235	9348326.16999998	12968155.022	15023775.7744999	21998117.0790001	18976906.2514999	23027439.4139999	22134780.7695001	7860776.28550004	7644112.36900004	11138081.0779999	7453541.30700006	15372807.4400002	11675917.6155	8254085.14500004	10819278.3360001	-	1.44435	0.00123848	0.489016	-1.03205	down	0.339046	0.748695	1.08353	0.115744	insig	1.72425	0.00126209	2.21574	1.14779	up
FDATN00717P	T3_positive	Acetylleucine	Amino acid and Its metabolites	Amino acid derivatives	258.074	173.1051934	[M+K+HCOOH]+	C8H15NO3	3	99-15-0	1995	-	-	-	-	795406.813999996	160992.9405	413611.8215	559523.755999997	615400.279999999	468870.351	625831.593	787925.234499996	932733.542999999	934791.007499996	380471.056500002	343494.892500001	493592.345499999	397492.0775	524990.099	379505.8465	489917.682999999	567211.12	-	1.32754	0.0199496	0.570654	-0.809311	down	0.132457	0.50248	0.840902	-0.249991	insig	1.05483	0.123383	1.47357	0.55932	insig
FDATN00822P	T3_positive	Propacetamol hydrochloride	Others	Medicine	265.1529	300.1240703	[M+H]+	C14H21ClN2O3	2	66532-86-3	108082	-	-	-	C76095	4635164.33699997	4771327.105	5265301.2475	6064824.29149997	5203312.67649999	4046078.934	2954073.125	4313849.97949998	3379789.8335	3968824.34749998	4696195.71400002	5123920.84950002	4477062.4505	6102033.261	7816501.8315	2918041.162	3411436.218	3938752.7995	-	1.31176	0.0317262	1.51188	0.596348	up	0.44845	0.519469	1.08773	0.121324	insig	1.87534	0.00327283	0.719455	-0.475023	down
FDATN01006HN	HILIC_negative	Sodium pantothenate	Others	Medicine	218.1034	241.0926154	[M-H]-	C9H16NNaO5	2	867-81-2	23679004	-	-	-	-	4554941.1455	3194871.854	4362174.52499999	4815969.4	5324666.11149999	4947271.712	4169799.9285	4135692.655	5953184.197	5430313.94499999	3022844.326	2663878.64	3507320.3125	3128711.396	3307355.3805	4001819.217	3332656.535	3486572.8275	-	1.50704	0.00460391	0.634435	-0.656455	down	1.47731	0.0162518	0.702394	-0.509647	down	0.785589	0.368247	1.10712	0.146808	insig
FDATN01043N	T3_negative	Abemaciclib	Others	Medicine	505.2656	506.2717996	[M-H]-	C27H32F2N8	2	-	46220502	-	-	-	-	451020.301500001	184227.297500001	267850.96	378795.049999999	404607.922999997	262558.983	333466.390000002	380954.004000001	265282.014500002	298951.783499999	196093.09	196102.8045	216685.293999999	197571.5685	246958.652499999	234289.3365	228809.654000001	234786.563500001	-	1.40606	0.00846271	0.683495	-0.548997	down	1.28834	0.0588294	0.624613	-0.678965	insig	0.281914	0.608351	0.913852	-0.129967	insig
FDATN01375N	T3_negative	Dorzolamide hydrochloride	Others	Medicine	323.0287	360.0038969	[M-H]-	C10H17ClN2O4S3	3	130693-82-2	6918132	-	-	-	C72221	2098144.575	803204.617999999	2139784.4745	3613009.983	3454521.7245	2480430.919	2609846.7745	1776997.698	2034418.379	1842056.5795	4571137.13900001	4907826.96099999	6671785.3405	5709056.4285	6112568.64899999	2583894.4415	2730487.64899999	2415609.5285	-	1.61524	0.000280313	2.60359	1.38051	up	1.49493	0.00142052	2.31011	1.20796	up	0.00537203	0.636043	0.887278	-0.172542	insig
FDATN01446HN	HILIC_negative	Fosfomycin sodium	Others	Medicine	275.018	181.9720811	[2M-H]-	C3H5Na2O4P	3	26016-99-9	73491	-	-	-	-	105055.9945	121515.3185	84918.8289999997	152696.2655	80428.5464999994	120880.1225	232413.191	240612.877500001	152921.808999999	110709.696	100257.3935	111346.5275	137885.807500001	40524.2484999998	58812.3295	60434.566	60542.1199999998	76546.9789999996	-	1.12239	0.041718	0.52339	-0.934043	down	0.703107	0.412896	0.824117	-0.279079	insig	1.2407	0.0878001	1.57458	0.654963	insig
FDATN01472N	T3_negative	Disodium succinate	Others	Medicine	117.01955	161.9904941	[M-H]-	C4H4Na2O4	2	150-90-3 | 14047-56-4	9020	-	-	-	-	24111317.0354999	17437583.8290001	18055394.6485	23651411.4335	21743984.634	21005719.021	21243260.0345	20953315.795	22479646.6065	20338094.4835	12239326.2745	12284265.4855	16416670.2415	13088972.6975	13545661.47	15303276.2875	15649122.4065	16096933.9835	-	1.60207	0.000141827	0.637379	-0.649778	down	1.70026	0.0029637	0.643572	-0.635826	down	0.325578	0.892943	1.00972	0.0139518	insig
FDATN01519N	T3_negative	D-phenylalanine	Amino acid and Its metabolites	Amino acids	164.07305	165.0789786	[M-H]-	C9H11NO2	2	673-06-3	71567	-	-	-	C02265	16488637.879	10159086.326	11929254.9215	15105998.6825	15358254.747	13916345.5105	16186353.182	15951499.165	15297853.2435	15706218.382	11166942.8645	11607823.5175	15471669.46	12353752.37	12992898.867	11864351.9895	12519994.061	12235315.0415	ko00360,ko00470,ko01100	1.26863	0.0195166	0.82526	-0.27708	down	0.470701	0.464531	0.921089	-0.118588	insig	0.920464	0.257474	1.11612	0.158492	insig
MADN0016	HILIC_negative	N-Acetylneuraminic Acid(SA)	Amino acid and Its metabolites	Amino acid derivatives	308.1	309.10598	[M-H]-	C11H19NO9	1b	131-48-6	445063	HMDB0000230	45744	3321	C19910	14317.9745	6867.05399999999	11807.5845	9160.5485	18209.575	16706.55	18001.658	17173.495	10586.029	14062.697	14645.9845	1373.410799999998	1373.410799999998	1373.410799999998	1373.410799999998	23828.7034999999	17947.039	29894.1340000001	-	1.37602	0.0092773	0.263158	-1.926	down	1.4503	0.0436285	0.333643	-1.58362	down	0.832001	0.21894	1.26784	0.342375	insig
MADN0021	HILIC_negative	Sarcosine	Amino acid and Its metabolites	Amino acids	88.04	89.04768	[M-H]-	C3H7NO2	1b	107-97-1	1088	HMDB0000271	15611	51	C00213	4090268.01449999	1983210.239	2697713.27	3916924.0855	3756382.2115	3334113.291	4233597.4095	3505009.38249999	3804086.8295	3660339.32050001	2447139.3175	2264326.704	3319508.56049999	2136198.4045	2824685.86700001	2804063.532	2802869.50950001	2400918.2115	ko00260,ko00330,ko01100	1.40706	0.00369978	0.700855	-0.512811	down	0.827848	0.183344	0.790043	-0.339997	insig	0.824558	0.378897	1.12726	0.172814	insig
MADN0040	HILIC_negative	Succinic Acid	Organic acid and Its derivatives	Organic acid and Its derivatives	117.02	118.02661	[M-H]-	C4H6O4	1a	110-15-6	1110	HMDB0000254	-	-	C00042	59648997.5065002	44299786.1435	47200300.3505001	65193950.7694997	64866484.5004998	56984359.9665002	56121140.6575	59086206.8510001	51153954.8435	54404005.0110002	31664173.6285	27444664.5970001	36127587.3575001	27763679.3415	29216973.5885	44957214.6685001	39327761.4405001	38366714.196	ko00020,ko00190,ko00250,ko00310,ko00350,ko00360,ko00620,ko00630,ko00640,ko00650,ko00760,ko00920,ko01100,ko01200	1.63763	2.76217e-06	0.548037	-0.867655	down	1.7722	0.00267968	0.541294	-0.885515	down	0.0619526	0.887012	0.987697	-0.0178602	insig
MADN0041	HILIC_negative	α-Ketoglutaric Acid (α-KG)	Organic acid and Its derivatives	Organic acid and Its derivatives	145.01	146.02153	[M-H]-	C5H6O5	1b	328-50-7	51	HMDB0000208	30915	5218	C00026	1116509.542	495876.977	818036.19	1024305.366	1382431.114	698798.380999999	1105624.0775	870071.423499998	881672.7275	978088.0125	1050081.0485	1131818.339	1540586.9085	1077872.2235	1561761.2725	942567.580499998	855883.7525	755297.059999998	ko00020,ko00040,ko00053,ko00220,ko00250,ko00310,ko00340,ko00430,ko00470,ko00630,ko00650,ko00785,ko01100,ko01200,ko01210,ko01230,ko01240	1.18932	0.0307794	1.40312	0.488642	up	0.963336	0.145393	1.31526	0.395348	insig	0.06739	0.724099	0.93738	-0.0932946	insig
MADN0054	HILIC_negative	D-Glucose 6-Phosphate	Carbohydrates and Its metabolites	Phosphate sugars	259.02	260.02972	[M-H]-	C6H13O9P	1a	56-73-5	439958	HMDB0001401	4170	145	C00092	16400106.9294999	12792858.4359999	5358549.94999994	23934962.1849998	15157091.312	29281575.0504998	26170580.5914999	21600462.4084998	18934036.6380002	26518296.3180001	8612423.15949994	7578489.15600002	16086355.3819999	7729911.48199999	11270288.8125	10208033.8	12173373.0564999	11790373.808	ko00500,ko00562,ko01100	1.52005	0.000436331	0.418575	-1.25644	down	0.736247	0.234882	0.696293	-0.522235	insig	1.41332	0.0288895	1.66348	0.734209	up
MADN0055HN	HILIC_negative	D-Arabinose	Others	Medicine	195.0508	150.0528235	[M+HCOO]-	C5H10O5	1b	6748-95-4	6902	HMDB0029942	46983	-	-	5605014.162	2489316.1455	4253903.085	4918953.804	4459892.9215	4993957.604	4991989.0845	4538171.3515	5977007.81150001	6077657.9385	2442951.419	2503854.009	3697127.805	2702052.47699999	3125544.401	3111196.1745	3256020.609	2788758.829	-	1.56708	0.000290956	0.544477	-0.877058	down	1.23703	0.046514	0.66606	-0.586277	down	1.12238	0.153891	1.2233	0.290781	insig
MADN0056	HILIC_negative	Lactose	Carbohydrates and Its metabolites	Sugars	341.11	342.11622	[M-H]-	C12H22O11	1b	63-42-3	84571	HMDB0000186	36219	267	C00243	300540.726500001	311207.231999998	234099.8845	568528.760000004	469124.679999999	94503.6379999997	47291.3860000002	144980.7975	132217.85	95033.4645000001	293164.003999998	278259.0035	429282.619499997	507771.552500002	531345.784500001	232100.494	257469.353500001	257773.955999999	ko00052,ko01100,ko02010	1.54056	0.00301073	3.96832	1.98853	up	0.293465	0.709999	1.083	0.115027	insig	1.9117	0.00933844	0.27291	-1.8735	down
MADN0058	HILIC_negative	L-Fucose	Carbohydrates and Its metabolites	Sugars	163.06	164.06848	[M-H]-	C6H12O5	1b	2438-80-4	17106	HMDB0000174	2181	268	C01019	61593.8375000001	38185.1145	41639.7484999999	58885.6560000001	56175.1594999999	66825.1265000001	63568.6945	51784.914	89803.4725	83014.3585000001	28941.922	36328.8340000001	36287.2865	44443.1015000001	53263.263	47862.526	38458.947	47115.0345	ko00051,ko00520,ko01100,ko01250	1.39609	0.00676008	0.561314	-0.833121	down	1.04575	0.108251	0.776921	-0.36416	insig	1.55042	0.0496042	1.38411	0.468961	up
MADN0073	HILIC_negative	Taurine	Organic acid and Its derivatives	Sulfonic acids	124.01	125.01466	[M-H]-	C2H7NO3S	1b	107-35-7	1123	HMDB0000251	15891	31	C00245	418815.571499999	188272.1575	246760.361499999	360084.4515	303678.362999999	264138.419	387672.316500001	363989.339499999	331085.8655	347362.8145	168308.144	145862.83	242571.471499999	177855.337	210143.3225	202754.7305	208389.408	193954.3905	ko00430,ko00920,ko01100,ko02010,ko04080	1.4988	0.000609539	0.557617	-0.842655	down	1.33802	0.0450388	0.622519	-0.683811	down	0.687077	0.468736	1.11639	0.158844	insig
MADN0080	HILIC_negative	3-Hydroxybutanoic acid	Organic acid and Its derivatives	Organic acid and Its derivatives	103.04	104.04735	[M-H]-	C4H8O3	1b	300-85-6	441	HMDB0000011	17066	-	C01089	135747.997	88527.2655	108603.865	168683.405	166059.3545	70950.0125000001	70192.7059999998	98194.18	52817.1565000001	76411.2939999999	61753.6570000001	77459.8084999999	105445.906	53604.149	87213.2429999999	100116.489	91106.5065	69627.1970000001	ko00650,ko01100	0.136206	0.780975	1.04588	0.0647235	insig	1.44458	0.0192936	0.577388	-0.792387	down	1.81251	0.0150142	0.552057	-0.857111	down
MADN0086	HILIC_negative	Creatine	Organic acid and Its derivatives	Organic acid and Its derivatives	130.06	131.07	[M-H]-	C4H9N3O2	1b	57-00-1	586	HMDB0000064	16919	7	C00300	6979.83050000002	8948.66549999999	4992.57950000002	13467.1684999999	12961.1645	10220.4275	14417.8205	18451.4855	9435.163	7479.33450000004	998.515900000004	998.515900000004	8727.41699999999	998.515900000004	998.515900000004	6980.66600000001	7482.16200000005	7511.34250000001	ko00260,ko00330,ko01100	1.4226	0.0059953	0.21201	-2.2378	down	1.54508	0.0156765	0.268672	-1.89608	down	0.590537	0.354806	1.26726	0.341718	insig
MADN0113	HILIC_negative	Biopterin	Heterocyclic compounds	Pteridines and derivatives	236.08	237.086	[M-H]-	C9H11N5O3	1b	22150-76-1	135403659	HMDB0000468	63931	247	C06313	577256.463499999	372234.055000001	666276.8445	664902.383500001	833496.4	687730.402	680059.464499999	801966.533499999	876726.020499999	877660.385	432063.239999999	429896.606	514406.970499999	537890.582	465460.609000001	612770.195500003	631031.279	556170.829999998	ko00790,ko01100,ko01240	1.57081	0.000765691	0.60643	-0.721587	down	0.957131	0.123362	0.764159	-0.388055	insig	1.07467	0.108132	1.26009	0.333532	insig
MADN0124	HILIC_negative	Β-Pseudouridine	Nucleotide and Its metabolites	Nucleotide and Its metabolites	243.06	244.07	[M-H]-	C9H12N2O6	1a	1445-07-4	15047	HMDB0000767	17802	5734	C02067	195645.6	49096.2160000001	237619.3545	166724.582	187967.2825	72127.1845	126497.482	92332.8895	107807.1525	90477.3425	225070.653	223088.345	190426.4155	195832.079	324755.217	130291.0325	124821.031	130619.192	ko00240,ko01100	1.5551	0.00333681	2.36932	1.24448	up	0.931584	0.148063	1.38483	0.469705	insig	0.968032	0.0931313	0.584482	-0.774771	insig
MADN0126	HILIC_negative	Orotidine	Nucleotide and Its metabolites	Nucleotide and Its metabolites	287.05	288.059	[M-H]-	C10H12N2O8	1b	314-50-1	92751	HMDB0000788	25722	5754	C01103	844826.8195	285405.087	692986.494499999	567966.377	976647.635499998	280642.441	503957.7435	552988.338	449577.585	433370.115500001	288676.9115	230314.614	323242.032	453947.4185	310603.1265	468916.5435	467427.14	426904.386500001	ko00240,ko01100,ko01240	0.960177	0.0723041	0.723602	-0.466732	insig	1.34206	0.0389365	0.477097	-1.06764	down	1.05165	0.130171	0.659337	-0.600912	insig
MADN0127	HILIC_negative	2'-Deoxycytidine-5'-Monophosphate	Nucleotide and Its metabolites	Nucleotide and Its metabolites	306.05	307.057	[M-H]-	C9H14N3O7P	1b	1032-65-1	13945	HMDB0001202	15918	6078	C00239	60011.1630000003	42314.7420000002	30205.7949999997	91441.2015000007	60985.0420000003	65589.9054999998	59923.8695000002	48338.4040000002	57025.7100000002	64174.1899999996	31782.681	36223.0175	47701.4589999996	39982.4194999999	22433.4804999999	50207.1355000001	39639.3405000002	32132.8280000001	ko00240,ko01100,ko01232	1.396	0.0025336	0.6037	-0.728095	down	1.16555	0.111023	0.625085	-0.677875	insig	0.499913	0.859535	1.03542	0.0502206	insig
MADN0148	HILIC_negative	Thiodiglycolic Acid	Organic acid and Its derivatives	Organic acid and Its derivatives	148.99	149.99868	[M-H]-	C4H6O4S	1b	123-93-3	31277	HMDB0042032	35012	-	C14872	89241.968	46799.756	88407.1149999998	95120.6475	81482.406	96502.5290000001	114919.396	93212.3115	113123.558	101544.347	48049.8675	49945.8685000001	51576.8820000001	48248.2135000001	46966.1824999998	65693.4850000002	60931.6994999998	65241.7849999999	ko00980	1.6743	0.000165424	0.471377	-1.08505	down	1.49554	0.0219682	0.610362	-0.712262	down	1.33107	0.050608	1.29485	0.372785	insig
MADN0154	HILIC_negative	4-Hydroxycyclohexylcarboxylic acid	Organic acid and Its derivatives	Organic acid and Its derivatives	143.07	144.07865	[M-H]-	C7H12O3	1b	3685-26-5	151138	HMDB0001988	16817	-	C04404	1278078.42	743799.82	966040.994999999	1118161.885	1275079.24	1091631.9395	952640.6085	1053921.6235	1222527.537	1237786.3685	880303.952500001	778636.966	1014238.1925	842644.1935	817451.121	841404.6	1023208.7315	801281.175999999	-	1.38133	0.00730278	0.779575	-0.35924	down	1.04953	0.109692	0.805268	-0.31246	insig	0.374368	0.766958	1.03296	0.0467804	insig
MADN0161*179	HILIC_negative	Mannitol	Carbohydrates and Its metabolites	Sugar alcohols	181.07	182.07904	[M-H]-	C6H14O6	1b	69-65-8	6251	HMDB0000765	16899	142	C00392	908331.729000003	534610.564999998	611117.975000001	780131.959000001	749614.681000001	604282.589999999	825716.322500001	745954.340500001	758569.775	760031.220999998	435607.839	408326.931999999	529516.952	408203.7565	401344.0595	562206.707000002	535542.6545	502722.886999998	ko00051,ko01100,ko02010	1.58825	0.000237343	0.59087	-0.759088	down	1.6578	0.0100236	0.609129	-0.715181	down	0.379735	0.777477	1.0309	0.0439074	insig
MADN0173HN	HILIC_negative	Fructose	Carbohydrates and Its metabolites	Sugars	225.0613	180.0633882	[M+HCOO]-	C6H12O6	1b	57-48-7 | 30237-26-4 | 25702-76-5 | 139686-85-4	5984	HMDB0062538	48095	-	-	180997.984	113589.0065	170844.665	184645.835499999	174769.002000001	174788.0905	199842.446500001	187845.908	224562.528	205003.436500001	149065.4485	134623.508	169788.56	121286.47	156573.579	145962.424	172410.716	150259.606000001	-	1.4311	0.00232928	0.737204	-0.439864	down	0.627518	0.269282	0.886635	-0.173588	insig	1.2795	0.069167	1.2027	0.266276	insig
MADN0181	HILIC_negative	Sucrose	Carbohydrates and Its metabolites	Sugars	341.11	342.11622	[M-H]-	C12H22O11	1b	57-50-1	5988	HMDB0000258	-	-	C00089	1918019.486	1627868.76749999	1178162.2965	2627430.75700001	3000842.7735	450677.079499999	330683.254000001	686473.948499999	619636.070000003	527991.7755	1661238.88049999	1674549.075	2652855.14799998	1877595.062	2083268.3385	1475413.8885	1676363.168	1469207.84149999	ko00052,ko00500,ko01100,ko02010	1.61028	0.000673302	3.80411	1.92756	up	0.0558476	0.838076	0.961089	-0.0572578	insig	1.97573	0.00855436	0.252645	-1.98482	down
MADN0200	HILIC_negative	Ala-gln	Amino acid and Its metabolites	Small Peptide	216.1	217.10626	[M-H]-	C8H15N3O4	1a	39537-23-0	123935	HMDB0028685	73788	-	C00107	2084418.18999999	1050656.1115	2063429.272	1834770.6305	2372118.783	1356489.001	2052264.277	1906232.8735	1758973.96850001	1772510.98349999	2314061.80250001	2398010.9335	3090608.07199999	2346506.13499999	2959133.1795	2017762.351	1956817.4475	1862758.8135	ko02010	1.40093	0.00385179	1.48176	0.567309	up	1.26143	0.0313991	1.3937	0.478923	up	0.220552	0.673699	0.940574	-0.0883862	insig
MADN0201	HILIC_negative	Oxaceprol	Amino acid and Its metabolites	Amino acid derivatives	172.06	173.06881	[M-H]-	C7H11NO4	1b	33996-33-7	65784	-	-	-	D07215	126429.433	41203.7975	106778.0475	148087.5425	112952.2185	93356.0565	109293.877	104970.5805	64351.9400000001	99732.5799999999	42483.8145	50192.9845	79865.205	45247.629	72714.1899999999	59966.409	64754.8034999999	56044.1265	-	1.25852	0.0110308	0.615859	-0.699328	down	1.14955	0.0499941	0.54254	-0.882198	down	0.264712	0.541843	0.880949	-0.18287	insig
MADN0243	HILIC_negative	Glucoronic Acid	Carbohydrates and Its metabolites	Sugar acids	193.04	194.043	[M-H]-	C6H10O7	1b	6556-12-3	65041	HMDB0000127	42717	161	C00191	1766911.5935	1081059.1585	1694223.4515	1691999.89	1943562.46949999	2172832.2225	2086645.669	2125202.93750001	2779589.70250001	2375386.22299999	980750.167500002	906318.445999997	1080845.9185	670173.115000002	807918.199000002	1258706.028	1318105.16	1113161.4475	ko00040,ko00053,ko00520,ko00562,ko01100,ko01240,ko01250	1.63936	5.44679e-05	0.385281	-1.37602	down	1.63537	0.00405659	0.543671	-0.879195	down	1.62203	0.00875268	1.4111	0.496823	up
MADN0349	HILIC_negative	D-Glucosamine 6-Phosphate	Carbohydrates and Its metabolites	Phosphate sugars	258.04	259.151	[M-H]-	C6H14NO8P	1b	3616-42-0	440997	HMDB0001254	15873	6111	C00352	183041.929499999	177407.492999999	112766.353999999	354987.858499998	224046.929999998	376343.076999997	341218.551000002	329113.693999998	264325.880000002	300012.4255	109849.8455	137755.648000001	244885.861	157092.579999999	149048.4905	126908.4175	162637.804	118229.668	ko00250,ko00520,ko01100,ko01250	1.48106	0.000649309	0.495733	-1.01237	down	0.739138	0.312938	0.758976	-0.397875	insig	1.41356	0.0480533	1.53102	0.61449	up
MADN0361	HILIC_negative	2-Hydroxyethanesulfonate	Organic acid and Its derivatives	Sulfonic acids	124.99	125.99868	[M-H]-	C2H6O4S	1b	1562-00-1	7866	HMDB0003903	1157	6987	C05123	74768.9950000001	84589.423	52779.9914999999	53974.2585	58716.6329999999	79449.7615000002	87311.919	39386.5485	67903.2695	61183.8025000001	21000.486	41094.3625	42795.1325	48744.9375000001	41525.5845	28338.771	39865.234	40269.6345	ko00430,ko01100	1.17534	0.0240771	0.58216	-0.780513	down	1.43727	0.0120425	0.600809	-0.735021	down	0.362671	0.846419	1.03204	0.0454923	insig
MADN0385	HILIC_negative	4-Carboxypyrazole	Organic acid and Its derivatives	Organic acid and Its derivatives	111.02	112.027278	[M-H]-	C4H4N2O2	1b	37718-11-9	3015937	HMDB0060760	-	-	-	16017.567	6490.6575	25742.529	19383.659	28086.862	12070.2385	13646.4585	12103.8645	12385.2925	4751.93749999999	13851.729	17294.198	23574.0945	15084.8995	31031.1289999999	17292.993	14712.5375	14476.83	-	1.16675	0.0429243	1.83479	0.875616	up	0.34279	0.842708	1.05343	0.0751	insig	1.06185	0.102829	0.574144	-0.800516	insig
MADN0397	HILIC_negative	Sucrose 6′-monophosphate	Carbohydrates and Its metabolites	Phosphate sugars	421.08	422.082547	[M-H]-	C12H23O14P	1b	36064-19-4	439762	-	-	-	C16688	31274.7770000001	31397.3289999997	24603.0039999997	42258.9539999998	42083.0690000001	10559.509	13131.7975	13824.9564999999	11560.5685000001	12898.3515	21514.535	17628.4974999999	31594.9130000003	29010.8679999997	35438.1540000002	16988.538	16997.1399999999	22346.5504999999	ko00500	1.51072	0.0101337	2.18131	1.12519	up	0.904219	0.163081	0.787724	-0.344238	insig	2.04745	0.002676	0.361125	-1.46943	down
MADN0427	HILIC_negative	Malic acid	Organic acid and Its derivatives	Organic acid and Its derivatives	133.01	134.088	[M-H]-	C4H6O5	1a	97-67-6	222656	HMDB0000156	30797	-	-	1268929.4215	965715.2965	1051975.1195	1221283.628	1215734.7695	1312180.8965	1260457.7895	1224573.7945	1218570.67	1222882.761	745611.359000001	705635.2585	832797.5215	564928.009999999	625117.275999999	935907.716999999	986381.537499999	904604.8365	-	1.61975	8.79736e-05	0.556864	-0.844603	down	1.75404	0.000362814	0.606972	-0.720298	down	1.14699	0.152687	1.08998	0.124305	insig
MADN0437	HILIC_negative	His-Ala	Amino acid and Its metabolites	Small Peptide	225.1	226.1	[M-H]-	C9H14N4O3	1b	16874-75-2	101180	HMDB0028878	-	-	C00107	642838.912500001	434579.616500001	786536.105	587898.781499999	642735.211999999	324087.99	401746.396500001	487449.147	387884.277999999	457880.897500001	526370.315999999	466242.086	477330.2565	543586.1655	584415.651500001	478183.765500002	515134.6935	446727.73000000097	ko02010	1.22872	0.0182152	1.26172	0.335393	up	0.825749	0.160812	0.839512	-0.252377	insig	1.73523	0.0175246	0.665371	-0.58777	down
MADN0439	HILIC_negative	Ala-Glu	Amino acid and Its metabolites	Small Peptide	217.08	218.21	[M-H]-	C8H14N2O5	1b	13187-90-1	128841	HMDB0028686	61565	-	C20958	781769.526000002	212250.381000001	611037.003000003	698524.685499996	908656.97000001	646900.416500002	847885.530999997	518404.189999997	768587.314499999	768684.669500002	1009356.1785	1139585.93650001	1902822.30800001	1164925.89749999	1683769.18799999	656792.592000002	639596.330000001	415077.481999998	-	1.39	0.0154515	1.94354	0.958686	up	1.40933	0.00985618	2.14818	1.10311	up	0.59423	0.626064	1.10529	0.144428	insig
MADN0527	HILIC_negative	L-Iditol	Carbohydrates and Its metabolites	Carboxylic acids and derivatives	181.07	182.07904	[M-H]-	C6H14O6	1a	488-45-9	5460044	HMDB11632	18202	-	-	923686.862000006	514176.124	507882.499500001	720699.659000001	718190.337500002	614097.220000001	710515.740500001	638059.037000001	626007.38	688207.746500001	366623.954000001	365544.408	455504.721500001	303359.672	361186.7135	496241.036	475141.57	448119.383000001	-	1.61569	2.25397e-05	0.565237	-0.823071	down	1.66265	0.0139706	0.547243	-0.869745	down	0.0564738	0.798535	0.968165	-0.0466745	insig
MADN0552	HILIC_negative	Inositol 1-phosphate	Alcohol and amines	Alcohols	259.02	260.029722	[M-H]-	C6H13O9P	1b	573-35-3	107737	HMDB00213	18169	5223	-	5186247.01399995	3417575.32700001	2103963.31499999	7387054.62399998	3761222.13850003	6907237.84550008	5460622.315	7696064.43649997	6030075.61450002	5353128.78000002	3373532.45349996	2894556.89200002	5481335.41250002	2472449.27900001	3094652.452	4261164.32850001	3054497.92599998	3399082.20549997	-	1.39757	0.00364127	0.550655	-0.860779	down	0.560309	0.414734	0.792299	-0.335884	insig	1.24384	0.105869	1.43883	0.524895	insig
MADN0571	HILIC_negative	(2R)-1-O-beta-D-Galactopyranosylglycerol	Carbohydrates and Its metabolites	Carboxylic acids and derivatives	253.09	254.23	[M-H]-	C9H18O8	1b	16232-91-0	16048618	HMDB0038664	-	-	C05401	92066.6835	45091.3425000001	111900.961	140171.582499999	187676.8085	39914.144	49606.9120000001	64820.1804999996	51108.8495000001	57628.1905000001	217787.478000001	261417.149	427599.255	206648.588	518242.788499999	132332.237499999	144076.87	120920.976999999	ko00052,ko00561	1.60918	0.0115497	6.20232	2.63281	up	1.53774	0.0239214	2.82835	1.49996	up	1.57305	0.0568081	0.456015	-1.13285	insig
MADN0574	HILIC_negative	2-hydroxypentanedioic acid	Organic acid and Its derivatives	Organic acid and Its derivatives	147.03	148.11	[M-H]-	C5H8O5	1b	2889-31-8	43	HMDB0059655	17084	-	C02630	1445994.08	1083610.982	1174458.458	1397249.1375	1218512.492	1403770.9035	1401768.614	1528638.406	1490533.7055	1482412.6805	871897.976	798157.273500002	839221.214000002	708070.348500001	748613.676999999	1074647.273	1021518.241	920458.252499999	ko00650,ko01100	1.66585	1.77917e-07	0.542753	-0.881633	down	1.80607	0.00106111	0.627543	-0.672214	down	1.48395	0.0417121	1.15622	0.209419	up
MADN0577	HILIC_negative	d-Myo-inositol 4-monophosphate ammonium salt	Alcohol and amines	Alcohols	259.02	260.14	[M-H]-	C6H13O9P	1b	142760-33-6	71684577	-	-	-	C03546	4618975.57949996	5612708.6315	3120716.90999997	9544869.92299995	4993903.70799999	8769740.97500005	7715722.93849996	7735023.04499996	7349289.27250002	8897827.51700002	3995640.70399996	3826972.24650003	6258434.57850003	3989773.025	4167890.31249999	3437215.72150001	5555679.41349997	4240897.11999996	ko00562,ko01100,ko04070	1.55822	0.000291665	0.549544	-0.863694	down	0.634049	0.373698	0.797339	-0.326736	insig	1.40212	0.0779821	1.45091	0.536959	insig
MADN0592	HILIC_negative	L-Cysteinesulfinic acid	Amino acid and Its metabolites	Amino acid derivatives	152	153.01013	[M-H]-	C3H7NO4S	1b	1115-65-7	1549098	HMDB0000996	16345	-	C00606	39926.8084999999	26353.638	25682.8315000001	38905.6380000001	39910.4830000001	40453.4905000002	44007.7125	27704.9070000001	44014.554	38398.0535000002	12979.3405	20709.4959999999	17959.6665	11731.6669999999	21201.485	19689.1585	22462.4870000002	22536.585	ko00270,ko00430,ko01100	1.52921	0.000506474	0.434691	-1.20194	down	1.6532	0.00354724	0.495268	-1.01372	down	0.979818	0.319629	1.13936	0.18822	insig
MADN0621	HILIC_negative	D-Maltopentaose	Carbohydrates and Its metabolites	Carboxylic acids and derivatives	827.27	828.72	[M-H]-	C30H52O26	1b	34620-76-3	124005	HMDB0012254	61952	-	-	6749.41850000004	2761.34650000002	5541.28850000006	8783.7585	10992.498	3983.4025	4604.3195	6325.70949999999	5270.27050000004	7197.91599999998	8797.1785000000309	9442.58150000003	14251.1324999999	13324.0030000001	16958.8389999999	6928.44350000006	6887.74349999994	6895.42149999996	-	1.47197	0.00706261	2.29255	1.19695	up	1.28129	0.0274166	1.80238	0.849901	up	0.546524	0.368486	0.786189	-0.347053	insig
MADN0624	HILIC_negative	Cytidine-5-Monophosphate	Nucleotide and Its metabolites	Nucleotide and Its metabolites	322.04	323.2	[M-H]-	C9H14N3O8P	1b	63-37-6	6131	HMDB0000095	17361	5143	C00055	2553218.7585	1647220.24350001	1471463.15	2514432.62099999	2306967.79649998	2510419.40149998	2443054.3185	2567298.39099997	2519350.776	2701844.74349999	1093851.82550001	1121124.3245	1442130.18750001	1084800.16600001	1175240.84899999	1803477.21249999	1769995.15150002	1812782.4605	ko00240,ko01100,ko01232	1.66533	6.76656e-07	0.464383	-1.10661	down	1.66044	0.0130805	0.563898	-0.826495	down	1.24281	0.117282	1.2143	0.280119	insig
MADN0627	HILIC_negative	Guanosine-5'-monophosphate	Nucleotide and Its metabolites	Nucleotide and Its metabolites	362.05	363.22	[M-H]-	C10H14N5O8P	1b	85-32-5	135398631	HMDB0001397	17345	6216	C00144	36166465.695	26143318.7755	25418407.1490002	42082102.9010002	36543532.7434998	30925065.8655003	35466045.568	40518420.5309997	34624043.6625	37640312.3019999	20036627.5105	18673579.1254999	26954165.7685	20025576.2825001	23628649.8145	26567039.4560001	25920027.86	24201413.096	ko00230,ko01100,ko01232	1.53976	0.000223183	0.610126	-0.712822	down	1.50261	0.020243	0.657145	-0.605716	down	0.553309	0.504489	1.07707	0.107105	insig
MADN0631	HILIC_negative	Gln-Gln	Amino acid and Its metabolites	Small Peptide	273.12	274.12827	[M-H]-	C10H18N4O5	1b	54419-93-1	7010588	-	-	-	C00107	477564.074	305699.315999999	616445.826499998	626453.552500003	659411.945500001	471238.344499998	427730.996500001	497282.234500002	408695.019000001	443562.0995	597570.490999999	439272.938000001	528259.313500001	663638.465500004	632374.259000001	473581.787000002	491305.508500002	395415.708499999	ko02010	1.23765	0.0345964	1.27245	0.347609	up	0.441324	0.662972	1.06536	0.0913469	insig	0.83052	0.258657	0.837254	-0.256262	insig
MADN0645	HILIC_negative	Asn-Ala	Amino acid and Its metabolites	Small Peptide	202.08	203.2	[M-H]-	C7H13N3O4	1b	20917-57-1	9942455	HMDB0028724	-	-	C00107	665180.697999999	378835.471	721707.992	778281.462999999	846709.097	362542.9895	534204.048000001	404983.894499998	468827.158000001	473211.8805	555755.263500001	590436.926000001	631464.1535	606681.537000001	793173.251	469762.078	555747.1905	452405.464999998	ko02010	1.35559	0.00744673	1.41615	0.501972	up	0.110476	0.65464	0.937121	-0.0936922	insig	1.37486	0.0438256	0.66174	-0.595665	down
MADN0651	HILIC_negative	Asn-Gly	Amino acid and Its metabolites	Small Peptide	188.07	189.17	[M-H]-	C6H11N3O4	1b	67576-72-1	9899050	HMDB0028731	73422	-	C00107	204564.4	130673.0765	148787.78	198377.695	191675.1655	192261.072500001	217640.7605	229691.0765	222109.288	210891.311	149979.017	154502.6905	174240.2525	152512.021	203065.1835	150716.6145	161274.7805	139337.849	ko02010	1.35969	0.0054486	0.777834	-0.362467	down	0.250037	0.668869	0.95449	-0.0671974	insig	1.36363	0.0524653	1.22711	0.295269	insig
MEDL00344N	T3_negative	Glycyl-L-tyrosine	Amino acid and Its metabolites	Small Peptide	237.0879	238.095357	[M-H]-	C11H14N2O4	2	658-79-7	92829	HMDB0028853	73517	-	-	1184609.1395	1432631.172	1235553.879	1149887.981	1211578.778	1134563.5	1169878.8445	1115013.3495	1375778.1915	1183226.4235	1010879.9555	1011631.747	977686.266000002	1023439.5115	817227.396	1216597.9975	1187911.872	1137760.337	-	1.37327	0.00589224	0.809718	-0.304509	down	1.64888	0.00271357	0.778993	-0.360318	down	0.35624	0.507902	0.962055	-0.0558088	insig
MEDL01803P	T3_positive	Pelletierine	Heterocyclic compounds	Heterocyclic compounds	180.0878	141.1153642	[M+K]+	C8H15NO	3	539-00-4	92987	HMDB0030325	7952	-	C06182	13008698.219	4291620.6555	9766905.79850001	9005060.427	12606339.564	4042998.69699999	6553935.695	8416708.96899999	4991898.13050001	5572331.54649999	2784196.9745	4066906.17	4640169.547	5494006.90000001	6516223.37899999	5724660.29000001	5775499.99499999	5735538.26950002	ko01100	0.644362	0.250276	0.794564	-0.331765	insig	1.34091	0.0288857	0.482789	-1.05054	down	1.31422	0.0721852	0.607615	-0.71877	insig
MEDL01854HN	HILIC_negative	Demethoxycurcumin	Others	Others	383.1215	338.1154238	[M+HCOO]-	C20H18O5	3	22608-11-3	5469424	HMDB0033801	65737	-	-	463491.302500001	199046.673999999	244081.1935	527697.613	575843.503000001	481345.548499998	587013.655000001	489396.965	509275.335500001	615437.529999998	247130.619999999	230181.850499999	503181.985999999	323210.339	346974.952	472221.015000003	449209.219999999	517341.741999998	-	1.33899	0.00919463	0.615358	-0.700501	down	0.41258	0.452853	0.821168	-0.28425	insig	1.1212	0.157109	1.33446	0.416251	insig
MEDL02250HN	HILIC_negative	3,3',4'5-Tetrahydroxystilbene	Heterocyclic compounds	Heterocyclic compounds	279.0376	244.0735589	[M+Cl]-	C14H12O4	3	10083-24-6	667639	HMDB0004215	28814	-	C05901	55303.405	123195.6125	41233.902	80187.428	72390.898	62997.1585000002	278074.309	145624.7555	302216.492499999	183875.467	57143.0130000001	60998.1949999999	109259.339	30666.203	111611.2085	92047.1545	57616.6000000001	62846.6515	-	1.14865	0.0486133	0.380019	-1.39586	down	0.115833	0.980673	0.992927	-0.0102402	insig	1.55135	0.0494416	2.61284	1.38562	up
MEDL02616N	T3_negative	Gancaonin Q	Flavonoids	Flavonoid	405.17285	406.1780241	[M-H]-	C25H26O5	3	134958-52-4	480802	HMDB0038875	-	-	-	89344.0665000009	60033.3199999995	88911.443499998	165345.543999999	128672.091999998	192989.603500003	177852.931	160018.198999997	144237.696500001	174743.5035	102674.239499999	101806.096	104878.237	80974.8309999999	113649.874500001	70560.9974999997	102446.647000001	66256.0999999998	-	1.57135	0.000232901	0.593032	-0.753819	down	0.00553304	0.779488	0.946792	-0.0788812	insig	1.49729	0.0217063	1.59653	0.674937	up
MEDL02630HN	HILIC_negative	Apigenin	Flavonoids	Flavonoid	305.017	270.0528235	[M+Cl]-	C15H10O5	3	520-36-5	5280443	HMDB0002124	18388	3397	C01477	1890861.1195	633450.6125	2563813.17	3092153.6235	2762061.602	1275833.257	1320034.1265	1277657.8655	1473934.4	1353744.2145	3098467.04	4569796.63949998	4646640.94950001	3472850.57599999	4231221.65399999	1576522.14	1977704.40099999	1605411.0595	ko01100	1.64402	0.000882364	2.98737	1.57888	up	1.27278	0.01089	1.8295	0.871447	up	0.879353	0.123263	0.61241	-0.707429	insig
MEDL02697N	T3_negative	Desmethylxanthohumol	Flavonoids	Flavonols	339.1172	340.1310739	[M-H]-	C20H20O5	3	115063-39-3	6443339	HMDB0030610	588051	-	C16416	61995.3450000002	36114.2155	54874.7779999997	59881.5794999999	61651.8925000005	39786.5075	57935.0930000009	59575.8159999996	57271.7384999998	61172.6344999995	45678.0485000001	37751.719	43858.5355000003	37937.0725000001	45691.6615000001	37577.5570000001	35085.5929999997	35981.8129999998	-	1.21374	0.0253694	0.764908	-0.386642	down	1.16836	0.0571077	0.768318	-0.380224	insig	0.035442	0.969695	1.00446	0.00641818	insig
MEDL02760N	T3_negative	Glyceraldehyde	Aldehyde,Ketones,Esters	Aldehydes	89.0248	90.0316941	[M-H]-	C3H6O3	3	56-82-6	751	HMDB0001051	5445	4176	C02154	3710132.6785	2804019.565	2922025.0475	3533375.9235	3931384.2535	3121108.033	3497840.4435	3454822.98399999	2668570.0045	2853560.6565	2065340.825	2231856.824	2461268.464	2148307.6235	3006725.883	2762325.5135	2808425.2235	2784685.607	-	1.23735	0.0139342	0.763887	-0.38857	down	1.52986	0.00800462	0.704902	-0.504506	down	0.748066	0.371997	0.922783	-0.115936	insig
MEDL02771HN	HILIC_negative	Dihydroxyacetone phosphate	Organic acid and Its derivatives	Organic acid and Its derivatives	168.9903	169.998025	[M-H]-	C3H7O6P	2	-	668	HMDB0001473	16108	6262	C00111	1460874.6155	1106149.76649999	532255.8715	1839360.994	1531009.8755	1323382.60700001	1522120.5075	1311749.0645	1283454.30600001	1659467.47799999	699129.669999994	886371.216999998	1490462.222	646043.632999997	956648.862000008	863068.114000003	793828.577000001	626631.285000002	ko00010,ko00040,ko00051,ko00052,ko00561,ko00562,ko00564,ko00630,ko00640,ko00760,ko01100,ko01200,ko01230	1.25516	0.0284038	0.658949	-0.60176	down	0.776199	0.224743	0.72317	-0.467594	insig	0.634849	0.615202	1.09746	0.134166	insig
MEDN0004	HILIC_negative	L-Cystine	Amino acid and Its metabolites	Amino acids	239.02	240.024	[M-H]-	C6H12N2O4S2	1b	56-89-3	67678	HMDB0000192	16283	5207	C00491	195541.358499999	85533.4685000001	116634.611	169583.861999999	163833.840000001	228390.968	247034.6375	227847.609000001	247174.3595	273905.5845	151918.193	133667.5085	170285.788	129725.9805	167366.946	83094.0259999999	120966.3305	123062.034	ko00270,ko01100,ko02010	1.59823	4.53819e-05	0.61499	-0.701366	down	0.260368	0.846451	1.02987	0.0424594	insig	1.72776	0.00490227	1.67461	0.743826	up
MEDN0005*177	HILIC_negative	L-Threonine	Amino acid and Its metabolites	Amino acids	118.05	119.058	[M-H]-	C4H9NO3	1a	72-19-5	6288	HMDB0000167	16857	32	C00188	16297805.77	9166631.60949999	12077621.744	17080198.476	16702244.8465	15309415.4325	18249277.846	16302867.457	15103103.061	16140691.808	11031538.086	11193059.6145	14352320.5155	9792967.61999998	13766262.9535	12071943.361	13460581.141	10365362.725	ko00260,ko00290,ko00470,ko00860,ko00970,ko01100,ko01230,ko02010	1.37314	0.005079	0.741457	-0.431565	down	0.695177	0.255303	0.843135	-0.246165	insig	0.854989	0.291133	1.13713	0.185399	insig
MEDN0009	HILIC_negative	Aspartic Acid	Amino acid and Its metabolites	Amino acids	132.03	133.038	[M-H]-	C4H7NO4	1a	56-84-8	5960	HMDB0000191	17053	5206	C00049	14523131.4905	10263074.479	13745736.3495	12508728.5445	15596386.154	16884060.3535	16824580.4445	13829496.628	17929282.9525	18284652.5595	10091761.7245	12847291.1619999	16462364.8975	10975140.5185	13661411.3885001	13998629.138	14415194.4175	11442176.182	ko00220,ko00250,ko00260,ko00270,ko00340,ko00410,ko00470,ko00760,ko00770,ko00970,ko01100,ko01200,ko01210,ko01230,ko01240,ko02010,ko04080	1.23222	0.0225356	0.764614	-0.387197	down	0.240794	0.728304	0.960996	-0.0573971	insig	1.5672	0.0224422	1.25684	0.3298	up
MEDN0015	T3_negative	L-Phenylalanine	Amino acid and Its metabolites	Amino acids	164.07	165.079	[M-H]-	C9H11NO2	1a	63-91-2	6140	HMDB0000159	17295	28	C00079	16488637.879	10159086.326	11929254.9215	15105998.6825	15358254.747	13916345.5105	16186353.182	15951499.165	15297853.2435	15706218.382	11166942.8645	11607823.5175	15471669.46	12353752.37	12992898.867	11864351.9895	12519994.061	12235315.0415	ko00360,ko00400,ko00470,ko00970,ko01100,ko01210,ko01230,ko02010	1.26863	0.0195166	0.82526	-0.27708	down	0.470701	0.464531	0.921089	-0.118588	insig	0.920464	0.257474	1.11612	0.158492	insig
MEDN0022	HILIC_negative	gamma-Glu-Ala	Amino acid and Its metabolites	Small Peptide	217.08	218.09	[M-H]-	C8H14N2O5	1b	5875-41-2	440103	HMDB0006248	50619	-	C03740	1198315.911	422313.548000002	986690.678000004	1052228.82799999	1464311.97400002	881592.834000003	1211108.467	1069425.65049999	1222900.2395	1061978.6045	1777263.793	1823499.31800001	2495773.67650001	1790432.13999999	2732266.57649999	1060333.9155	1138131.2175	735690.861499996	ko00480,ko01100	1.52592	0.00536233	1.94955	0.963145	up	1.50313	0.00352304	2.07251	1.05138	up	0.447479	0.737478	1.06307	0.0882321	insig
MEDN0029	T3_negative	4-Hydroxyphenylpyruvic Acid	Amino acid and Its metabolites	Amino acid derivatives	179.03	180.042	[M-H]-	C9H8O4	1b	156-39-8	979	HMDB0000707	15999	5675	C01179	16436.34	16393.161	18997.1265	38974.2425	15150.2295	9994.99700000003	17818.9009999999	24023.4785000001	10704.8755	29782.866	1998.999400000006	1998.999400000006	1998.999400000006	1998.999400000006	1998.999400000006	19141.3035	12982.0115	11954.5135	ko00130,ko00350,ko00400,ko01100,ko01210,ko01230,ko01240	1.62965	0.0125063	0.108259	-3.20745	down	1.88799	0.0129053	0.0943359	-3.40605	down	0.571118	0.656389	0.871394	-0.198603	insig
MEDN0045	T3_negative	L-Cysteine	Amino acid and Its metabolites	Amino acids	120.01	121.02	[M-H]-	C3H7NO2S	1b	52-90-4	5862	HMDB0000574	17561	5556	C00097	139110.4515	197774.023	174390.234	161809.612	150596.928	193983.9145	204460.101	183540.2755	190710.339	193703.745	223261.0235	270826.259	186606.8175	236144.483	229930.9365	246148.621	201347.0615	215595.069	ko00260,ko00270,ko00430,ko00470,ko00480,ko00730,ko00770,ko00920,ko00970,ko01100,ko01200,ko01230,ko01240,ko04122	1.16258	0.0536186	1.18664	0.246886	insig	1.55435	0.00574358	1.39225	0.477417	up	1.45632	0.0452205	1.17327	0.230532	up
MEDN0047	HILIC_negative	L-Homocitrulline	Amino acid and Its metabolites	Amino acids	188.1	189.111	[M-H]-	C7H15N3O3	1a	1190-49-4	65072	HMDB0000679	17443	46	C02427	27717.7674999998	16853.478	30271.082	25172.686	26990.8955	34238.4195	31577.2450000001	32675.4595	61241.5054999998	39473.8835	19996.1825	12291.7904999999	11799.763	15962.3645000001	19421.4335000001	17409.858	16268.777	24858.6289999999	-	1.50125	0.00992512	0.39894	-1.32575	down	1.38118	0.0116881	0.625731	-0.676386	down	1.5842	0.0571977	1.56848	0.649369	insig
MEDN0049	T3_negative	L-Saccharopine	Amino acid and Its metabolites	Amino acids	275.12	276.132	[M-H]-	C11H20N2O6	1a	997-68-2	160556	HMDB0000279	16927	383	C00449	6100846.5875	2865640.7295	3187117.929	4101293.8915	5789958.161	6438227.7235	5298974.7175	4863794.341	5455353.1075	6066561.7525	3702680.1535	3101023.7835	4201257.3345	3160656.272	3710014.657	4214408.4225	4007734.536	5459044.9245	ko00310,ko01100,ko01230	1.5506	0.000502626	0.635625	-0.653752	down	0.69695	0.28449	0.810875	-0.302448	insig	1.21296	0.146933	1.27571	0.351304	insig
MEDN0051	HILIC_negative	Methionine Sulfoxide	Amino acid and Its metabolites	Amino acid derivatives	164.04	165.046	[M-H]-	C5H11NO3S	1b	62697-73-8	847	HMDB0002005	17016	6428	C02989	645296.687	284462.3565	533474.325999998	700036.087	639520.802000002	370358.1235	541141.049500001	457860.387	494341.155999999	511577.997500001	121646.473	176119.6625	251636.517000001	208382.2355	212482.238499999	256100.249000001	277099.5515	236254.5945	ko00270,ko01100	1.55837	9.10485e-05	0.408486	-1.29164	down	1.67918	0.00606505	0.346179	-1.53041	down	0.491338	0.330541	0.847469	-0.238767	insig
MEDN0052	HILIC_negative	N6-Acetyl-L-Lysine	Amino acid and Its metabolites	Amino acid derivatives	187.11	188.116	[M-H]-	C8H16N2O3	1b	692-04-6	92832	HMDB0000206	17752	5216	C02727	2027320.069	1311268.9155	1595188.1205	2044795.93600001	2351019.691	1664926.67949999	2035824.19250001	1797238.65400001	1893213.135	2006343.79449999	1031574.756	1051792.5275	1271340.206	1007064.59600001	1006878.436	1347136.51400001	1418851.1165	1200225.97299999	ko00310,ko01100	1.64155	2.20953e-05	0.571282	-0.807725	down	1.6725	0.0105606	0.575443	-0.797255	down	0.212089	0.947344	1.00728	0.01047	insig
MEDN0056	T3_negative	N-Acetyl-L-Leucine	Amino acid and Its metabolites	Amino acid derivatives	172.1	173.105	[M-H]-	C8H15NO3	1a	1188-21-2	70912	HMDB0011756	17786	-	C02710	1893346.86949999	912667.518499998	1244144.82599999	1751512.24849999	1734037.52299999	1449580.1755	1624599.31950001	1545935.8615	1320002.5555	1383297.2365	852835.964499997	809457.521499998	1302548.679	901546.142000004	944528.806000001	942122.231500003	991894.956499998	1013201.152	-	1.45481	0.00211773	0.656923	-0.606205	down	1.33225	0.0391305	0.638416	-0.647431	down	0.0190253	0.834886	0.971828	-0.0412267	insig
MEDN0063	HILIC_negative	Nα-Acetyl-L-Arginine	Amino acid and Its metabolites	Amino acid derivatives	215.11	216.122	[M-H]-	C8H16N4O3	1b	155-84-0	67427	HMDB0004620	40521	-	-	99411.1420000002	54537.112	91590.0499999999	94136.0494999995	80797.9964999999	88498.5685	93381.0664999999	63439.213	118426.327	93836.6740000001	45721.0289999999	31090.9690000001	49204.0160000001	40900.0519999999	36178.0980000001	66266.9619999996	69177.0049999999	57540.7225000001	-	1.56015	0.00267989	0.443842	-1.17188	down	1.68183	0.00338681	0.483014	-1.04986	down	0.678998	0.548563	1.08826	0.122019	insig
MEDN0065	T3_negative	O-Phospho-L-Serine	Amino acid and Its metabolites	Amino acid derivatives	184	185.009	[M-H]-	C3H8NO6P	1b	407-41-0	68841	HMDB0000272	15811	5270	C01005	576027.342999999	605926.274999999	784070.0595	481117.096999999	502089.8065	488019.200000001	339554.746	420801.585499999	437069.0125	480845.7375	660915.784999999	576614.6235	685222.102	681037.698500001	574583.071500001	498055.301999999	600300.130999999	512123.402	ko00260,ko00270,ko00970,ko01100,ko01200,ko01230	1.46442	0.000548828	1.4672	0.553062	up	0.682083	0.469967	1.0777	0.10795	insig	1.53162	0.0409414	0.734527	-0.445112	down
MEDN0068	T3_negative	S-(5-Adenosy)-L-Homocysteine	Amino acid and Its metabolites	Amino acid derivatives	383.11	384.122	[M-H]-	C14H20N6O5S	1a	979-92-0	439155	HMDB0000939	16680	296	C00021	26428163.8019999	17545081.556	14175713.3905	22525311.634	25869976.3319999	22622197.148	29768886.0875	24650151.2160001	24312881.1655	27863049.0615001	13304011.853	10905325.4645	18832041.7025	12467676.838	13999803.7935	13971636.3739999	16232047.018	17555233.5685001	ko00270,ko01100,ko01230,ko01240	1.551	0.000206977	0.537923	-0.894529	down	1.38344	0.0334351	0.652394	-0.616184	down	1.15566	0.144195	1.2128	0.278345	insig
MEDN0084	T3_negative	Benzoic Acid	Benzene and substituted derivatives	Benzene and substituted derivatives	121.03	122.037	[M-H]-	C7H6O2	1b	65-85-0	243	HMDB0001870	30746	1297	C00180	2195643.5935	1545397.4025	1786424.74349999	2106218.073	2096851.468	2501192.03250001	1895038.7025	2021955.164	2628773.77549997	2220638.769	1577190.802	1546843.147	1870191.55400001	1638265.29999999	1574241.4425	1765316.01899999	1835839.40650002	1666066.6885	ko01100	1.4381	0.0082966	0.728348	-0.4573	down	1.20811	0.0669806	0.8434	-0.245711	insig	1.19932	0.135187	1.15796	0.211589	insig
MEDN0099	T3_negative	4-Pyridoxic Acid	Heterocyclic compounds	Pteridines and derivatives	182.05	183.053	[M-H]-	C8H9NO4	1b	82-82-6	6723	HMDB0000017	17405	239	C00847	554608.784999998	263221.6675	315039.317	557250.627499999	397267.156	487372.2755	569501.382000001	577691.885	479724.879	475582.228500001	161952.238	133998.14	359987.949	152427.35	221236.503	306350.0855	285012.844500001	277376.6135	ko00750,ko01100	1.50218	0.000482637	0.397549	-1.33079	down	1.43449	0.0230216	0.493249	-1.01961	down	1.0903	0.179154	1.24072	0.311183	insig
MEDN0121HN	HILIC_negative	Enterodiol	Benzene and substituted derivatives	Phenolics	301.1515	302.1518093	[M-H]-	C18H22O4	1b	80226-00-2	115089	HMDB0005056	544560	-	C18166	30302.4225	19266.9909999999	20656.0035	46736.3595	22869.336	32934.4744999999	50256.557	30866.1345	39666.6105	32856.4814999998	21021.7634999999	20438.1684999999	25535.7155	27436.4785	20985.111	27360.4970000001	29309.8275	34811.2054999998	-	1.42687	0.012688	0.618593	-0.692938	down	0.587697	0.399129	0.825405	-0.276827	insig	1.27711	0.17367	1.33433	0.416111	insig
MEDN0142	HILIC_negative	2-Hydroxy-6-Aminopurine	Nucleotide and Its metabolites	Nucleotide and Its metabolites	150.04	151.049	[M-H]-	C5H5N5O	1b	3373-53-3	76900	HMDB0000403	62462	5392	-	17549.9685	14561.7010000001	23235.4139999999	15556.408	16252.245	21057.4304999998	21457.357	20101.092	32280.0355	29016.1215	42502.2025	26075.546	42549.9219999998	33284.8305	36910.7665	23420.4820000001	33886.757	27184.9945000001	-	1.17868	0.0208294	1.46332	0.549248	up	1.79465	0.00171767	2.08045	1.0569	up	1.57462	0.0402663	1.42173	0.507649	up
MEDN0153	HILIC_negative	Adenosine 5'-Monophosphate	Nucleotide and Its metabolites	Nucleotide and Its metabolites	346.06	347.063	[M-H]-	C10H14N5O7P	1a	61-19-8	6083	HMDB0000045	16027	5111	C00020	17937808.4730001	9089293.08249994	9806296.99899996	13976780.5205	12407432.533	13936598.7795	13965807.8005	10165075.74	12481778.2520001	14758989.1439999	6956802.36199992	9551612.58199993	10502330.517	6775040.17299997	10647490.6490001	10318539.033	8384893.14150002	10344031.3240001	ko00230,ko01100,ko01232,ko01240,ko04068,ko04150	1.31665	0.00743553	0.680362	-0.555625	down	1.20148	0.081306	0.702862	-0.508686	insig	0.498575	0.822656	1.03307	0.0469387	insig
MEDN0163	T3_negative	Hypoxanthine	Nucleotide and Its metabolites	Nucleotide and Its metabolites	135.03	136.039	[M-H]-	C5H4N4O	1a	68-94-0	135398638	HMDB0000157	17368	83	C00262	18864709.3305	10581948.254	29637244.6235	15823772.6385	17310024.43	28763215.0865	21859724.303	28584584.2580001	21845471.497	25269435.976	17824836.8720001	17364396.9745	19573275.54	18862352.739	22797940.739	20049303.923	17922093.153	21518254.745	ko00230,ko01100,ko01232	1.28006	0.0135341	0.763307	-0.389665	down	0.480075	0.8078	1.0456	0.0643307	insig	1.12828	0.0991922	1.36983	0.453995	insig
MEDN0171	T3_negative	Uridine	Nucleotide and Its metabolites	Nucleotide and Its metabolites	243.06	244.07	[M-H]-	C9H12N2O6	1a	58-96-8	6029	HMDB0000296	16704	90	C00299	941613.664500001	250284.3125	1159482.691	862795.096999999	1069605.7805	470866.377999999	610345.445	506379.447	525248.341	457103.994499999	886182.497499998	946033.741000002	710482.441	1469137.3665	1674903.459	651705.426000002	763489.8625	689625.396500001	ko00240,ko01100,ko01232,ko02010	1.45456	0.0269916	2.21279	1.14587	up	0.745725	0.28443	1.3275	0.408717	insig	0.954087	0.0984823	0.599924	-0.737148	insig
MEDN0172N	T3_negative	beta-Nicotinamide ribose monophosphate	Nucleotide and Its metabolites	Nucleotide and Its metabolites	316.0401	335.0644276	[M-H2O-H]-	C11H16N2O8P+	3	75414-16-3	14181	HMDB0000229	16171	5238	C00455	70492.5715	32622.333	144683.396	114757.864	128287.6365	50593.139	73103.598	67712.7784999999	54864.8064999999	73876.7315	161709.5315	198879.9995	198502.387	220157.927	274964.6495	92780.0925	93660.7900000001	107598.426	ko00760,ko01100	1.63244	0.00093747	3.29287	1.71934	up	1.46527	0.00364814	2.14776	1.10283	up	0.884612	0.173244	0.652246	-0.616511	insig
MEDN0195	T3_negative	Pyridoxal 5'-Phosphate	Heterocyclic compounds	Pteridines and derivatives	246.02	247.025	[M-H]-	C8H10NO6P	1a	54-47-7	1051	HMDB0001491	18405	6275	C00018	202250.093	89450.3785	119765.212	177215.804499999	150196.2075	206025.8615	257620.0055	191182.635	196933.5705	231415.922	99168.092	100353.079	219025.9335	115945.265	141432.66	121041.4665	135279.103	116147.4385	ko00730,ko00750,ko01100,ko01240	1.29972	0.0177292	0.62402	-0.680335	down	0.313494	0.685682	0.9148	-0.128472	insig	1.54552	0.0234405	1.46598	0.551863	up
MEDN0206*019	T3_negative	Citramalic Acid	Organic acid and Its derivatives	Organic acid and Its derivatives	147.03	148.1	[M-H]-	C5H8O5	3	597-44-4	1081	HMDB0000426	15584	5415	C00815	11852450.3545	6160367.37199999	6691488.225	10580188.167	8379097.213	12940042.1535	12584153.2425	8919196.83699998	13326650.667	9464477.045	5615043.416	5660528.824	6725798.936	5848586.103	5820011.6465	5853940.8115	6167789.16049998	5913470.07450001	-	1.5756	0.0033566	0.518393	-0.947882	down	1.38234	0.0621502	0.679513	-0.557427	insig	1.39301	0.0970008	1.31081	0.390455	insig
MEDN0207N	T3_negative	6-Hydroxymelatonin	Hormones and hormone related compounds	Hormones and hormone related compounds	247.1124	248.1160925	[M-H]-	C13H16N2O3	3	2208-41-5	1864	HMDB0004081	2198	7013	C05643	258661.9645	155640.451	164150.089	211292.472	221420.5855	236472.6575	424195.836000001	349359.073	229533.093	223758.9115	332724.867	320636.063999999	394057.3175	387871.520000001	634820.250000001	278554.0725	237593.5765	272465.3915	ko00380	1.00532	0.124738	1.41467	0.500463	insig	1.64606	0.0176222	2.04725	1.03369	up	1.2598	0.0910149	1.44716	0.533226	insig
MEDN0233*056	T3_negative	Maltose	Carbohydrates and Its metabolites	Sugars	341.11	342.116	[M-H]-	C12H22O11	1a	69-79-4	6255	HMDB0000163	47937	413	C00208	71963.415	77735.8915	50193.2320000001	127241.2625	148437.193	39939.466	19567.849	30367.6985	26058.5665	25246.3495	76143.8529999999	72001.4085	128507.8115	227405.041	146070.791	55858.487	61064.511	54544.0225	ko00500,ko01100,ko02010	1.54459	0.0222533	4.60497	2.20319	up	0.634038	0.335664	1.36705	0.451065	insig	1.88692	0.0206332	0.296864	-1.75213	down
MEDN0239	T3_negative	Gluconic acid	Carbohydrates and Its metabolites	Sugar acids	195.05	196.058	[M-H]-	C6H12O7	1b	526-95-4	10690	HMDB0000625	33198	345	C00257	1295623.9625	346941.5385	637395.397499999	743865.6495	868291.163	855456.098	1018039.7785	655611.105	943969.8165	1100186.6985	380447.5405	317590.078	568123.467	422544.8565	488845.3765	507470.6165	505448.6115	538048.634	ko00030,ko01100,ko01200	1.52963	0.00132004	0.476148	-1.07052	down	1.16437	0.0914257	0.559477	-0.837849	insig	0.853135	0.462141	1.17501	0.232669	insig
MEDN0285*068	T3_negative	2-Methylsuccinic Acid	Organic acid and Its derivatives	Organic acid and Its derivatives	131.03	132.042	[M-H]-	C5H8O4	1a	498-21-5	10349	HMDB0001844	91315	6344	-	10016416.853	7810717.5275	6812203.37700001	11859736.3135	10464096.5025	7835021.406	6113490.92950001	7470163.139	5858728.19700001	6668072.64200001	7185398.542	6900710.30349999	11559140.4495	8124203.55250001	8929984.65600003	6436621.96499999	6579511.71199999	6454904.84800001	-	0.986172	0.108696	1.25788	0.330998	insig	0.482832	0.511212	0.909211	-0.137313	insig	1.50809	0.0439401	0.722811	-0.46831	down
MEDN0325	T3_negative	Lactic acid	Organic acid and Its derivatives	Organic acid and Its derivatives	89.02	90.03169406	[M-H]-	C3H6O3	1a	79-33-4	107689	HMDB0000190	422	5205	C00186	967253.819	867631.572999999	803794.147	965037.738999999	908769.732	725794.8045	883451.044500001	1076084.8655	634039.584499999	678687.44	539257.915500001	499602.2595	698784.3705	613312.3465	681758.4705	794225.1205	788196.998999999	718625.7575	ko00010,ko00051,ko00620,ko00640,ko01100,ko04148	1.01996	0.0769803	0.758547	-0.398689	insig	1.70729	0.000408201	0.672072	-0.573313	down	1.12017	0.286856	0.885999	-0.174623	insig
MEDN0326	T3_negative	Tartaric acid	Organic acid and Its derivatives	Organic acid and Its derivatives	149.01	150.016	[M-H]-	C4H6O6	1b	87-69-4	444305	HMDB0000956	15671	-	C00898	88864.7395	40970.479	54492.644	65838.9345	50466.7865	58100.4245	54841.9535	46524.3685	68853.8815	65784.9565	50981.252	38729.553	57326.6615	32630.463	44759.8390000001	42379.6705	36449.129	36468.3285	ko00630,ko01100	1.11805	0.0461362	0.763086	-0.390083	down	0.989363	0.151736	0.746516	-0.421755	insig	0.250444	0.891148	0.978286	-0.031672	insig
MEDN0335	T3_negative	Methylmalonic Acid	Organic acid and Its derivatives	Organic acid and Its derivatives	117.02	118.027	[M-H]-	C4H6O4	1a	516-05-2	487	HMDB0000202	30860	3712	C02170	9237638.43149997	6501448.36750001	7230527.4525	9850125.37450001	8762199.37949998	8459496.13850001	8297858.4295	8044689.97900002	8647050.69049999	8136416.48450003	4329292.6255	4641155.1565	6694016.3755	5487456.873	5564111.89550001	6345018.55799998	6255881.03199999	6369882.98450002	ko00240,ko00280,ko00640,ko01100	1.52704	0.00137	0.642436	-0.638375	down	1.58797	0.00560584	0.642491	-0.638251	down	0.216173	0.999155	1.00009	0.000123951	insig
MEDN0338*072	T3_negative	DL-3-Phenyllactic acid	Organic acid and Its derivatives	Organic acid and Its derivatives	165.06	166.063	[M-H]-	C9H10O3	1a	828-01-3	3848	HMDB0000779	25998	5745	C01479	204813.738500001	111113.979	117728.272	150817.738999999	115990.525	173136.342	220563.986499998	139943.785999999	157998.705	173384.5185	42702.612	26566.602	60412.2684999998	32478.8454999999	40044.8315	93179.4585000006	93584.3735	102384.6235	-	1.62947	0.000172873	0.233756	-2.09693	down	1.78507	0.00332554	0.288673	-1.79249	down	1.26359	0.178161	1.23493	0.304434	insig
MEDN0339	T3_negative	Phenylpyruvic Acid	Organic acid and Its derivatives	Organic acid and Its derivatives	163.04	164.047	[M-H]-	C9H8O3	1b	156-06-9	997	HMDB0000205	30851	328	C00166	121908.4025	56340.935	111354.383	117817.875	87378.4919999999	126363.9355	149322.742	107308.502	65860.6294999999	86687.6714999998	158518.966	154741.930499999	187429.5865	99364.0734999996	175943.7415	135618.457500001	92660.0565000002	131818.434	ko00360,ko00400,ko00470,ko01100,ko01210,ko01230	1.02149	0.0518154	1.44899	0.53505	insig	1.31879	0.0212309	1.56831	0.649208	up	0.232496	0.68045	1.08234	0.114158	insig
MEDN0340	T3_negative	Pyrrole-2-Carboxylic Acid	Organic acid and Its derivatives	Organic acid and Its derivatives	110.02	111.032	[M-H]-	C5H5NO2	1a	634-97-9	12473	HMDB0004230	36751	3787	C05942	23141.4605000001	12883.511	29099.301	18518.6394999999	29428.7794999999	35372.9009999999	29083.607	42649.7664999999	43660.8709999999	33414.1165	20509.8075	13562.3295	35408.2859999999	25785.2925000001	29749.4394999999	26481.3165000001	32418.9625	32117.2965	ko00470	1.06179	0.0375261	0.678762	-0.559023	down	0.373326	0.640224	1.10563	0.144865	insig	1.47836	0.00991304	1.62889	0.703889	up
MEDN0352	HILIC_negative	O-Phosphorylethanolamine	GP	GP	140.01	141.019096	[M-H]-	C2H8NO4P	1a	1071-23-4	1015	HMDB0000224	17553	5233	C00346	903123.325500001	555572.261999999	662484.995999998	1019948.0785	934294.876000005	700553.172500001	649335.398000003	776390.169499999	901403.024500001	951539.1885	263289.172999999	291453.091500001	393576.293499998	330442.763999998	301629.821500001	521083.977999998	508484.570000002	441000.939	ko00563,ko00564,ko00600,ko01100	1.62972	0.0004879	0.397161	-1.3322	down	1.79937	0.00372782	0.387786	-1.36667	down	0.00156295	0.859993	0.976394	-0.034464	insig
MEDN0356N	T3_negative	LPS(22:6)	GP	LPS	604.2316	569.2753692	[M+Cl]-	C28H44NO9P	1b	-	52926281	-	-	-	C05974	55333.3065	14309.92	37939.4660000001	30326.839	55800.9630000001	54523.3575	86658.3959999999	72282.181	98439.7430000008	94802.0969999998	57866.4544999999	70358.9230000001	103440.5935	60619.1939999997	129165.49	38600.1374999998	53442.745	39352.4589999997	ko00564	0.000618643	0.859659	1.03625	0.0513783	insig	1.39105	0.0270739	2.17567	1.12146	up	1.58751	0.00538206	2.09955	1.07008	up
MEDN0372*210	T3_negative	LPA(0:0/16:0)	GP	LPA	409.24	410.243342	[M-H]-	C19H39O7P	1a	-	53478599	HMDB0007849	-	-	C00416	507966.266999997	336837.950500002	332663.2595	483615.585500003	446957.790499999	438478.0425	571637.514500001	833072.128999993	436037.484499996	606596.8705	271731.045499999	338274.182499999	352897.221499999	286451.6245	259584.874500001	435114.824500001	424439.958000001	397585.098999997	ko00561,ko00564,ko01100,ko04070	1.4428	0.0172211	0.52288	-0.935448	down	1.46892	0.0274643	0.715802	-0.482368	down	1.06946	0.10525	1.36896	0.45308	insig
MEDN0398*204	T3_negative	AA	FA	Oxidized lipids	303.23	304.2402	[M-H]-	C20H32O2	1a	506-32-1	444899	HMDB0001043	15843	193	C00219	439977.316499998	284755.473500001	324473.566500002	376740.273000002	634363.897000003	548735.528500003	630564.334000009	605736.964500003	670014.217999998	633756.427000007	520712.701499994	603866.512500009	626852.430499995	594845.916000001	728484.014499996	650685.846500002	491702.448499996	639175.095500002	ko00590,ko01040,ko01100	0.0751964	0.9448	0.995453	-0.0065754	insig	1.37755	0.0263171	1.49238	0.577613	up	1.58079	0.0254697	1.4992	0.584188	up
MEDN0410	T3_negative	4-Hydroxybenzaldehyde	Benzene and substituted derivatives	Benzene and substituted derivatives	121.03	122.037	[M-H]-	C7H6O2	1a	123-08-0	126	HMDB0011718	17597	-	C00633	294184.062	239220.3805	254071.693999999	291546.9045	266328.655000001	417554.427000001	310570.411	209528.5435	315482.038499999	364162.7605	350022.699000001	384760.4265	371377.109	274344.102	487243.485	316257.274	243548.782000001	300330.6735	ko01100	0.54294	0.332531	1.15486	0.207714	insig	1.44199	0.0352262	1.3883	0.473316	up	1.13299	0.194601	1.20214	0.265602	insig
MEDN0415	T3_negative	2-(Formylamino)Benzoic Acid	Benzene and substituted derivatives	Phenolic acids	164.04	165.043	[M-H]-	C8H7NO3	1a	3342-77-6	101399	HMDB0004089	36575	-	C05653	317192.247999999	151039.157	211067.992	306109.187500002	220245.03	270183.4345	326757.6365	231719.872999999	291846.5065	279862.931500002	121904.5205	92250.3175000004	208695.722000001	152430.8095	164118.9115	193146.497	188983.032999999	176568.0665	ko00380,ko01100	1.43942	0.000887952	0.528003	-0.921381	down	1.26812	0.0405544	0.613278	-0.705388	down	1.01051	0.306964	1.1615	0.215993	insig
MEDN0419	T3_negative	Uridine 5-Monophosphate	Nucleotide and Its metabolites	Nucleotide and Its metabolites	323.03	324.036	[M-H]-	C9H13N2O9P	1a	58-97-9	6030	HMDB0000288	16695	-	C00105	2700137.8265	757894.489	3104245.3295	2790960.6135	4213015.216	2075113.44	2511080.887	2230462.6545	3040733.6855	2498304.226	3646543.90500001	4812926.79649999	6351353.51349999	4553182.7935	7623003.06099999	2976003.2715	2513495.7515	3009815.556	ko00240,ko01100,ko01232,ko01240	1.48248	0.0127597	2.18418	1.12709	up	1.3005	0.0186453	1.98928	0.992243	up	0.0835291	0.695731	0.910767	-0.134846	insig
MEDN0421	T3_negative	Cyclic Amp	Nucleotide and Its metabolites	Nucleotide and Its metabolites	328.05	329.053	[M-H]-	C10H12N5O6P	1a	60-92-4	6076	HMDB0000058	17489	5120	C00575	486027.88	131989.5475	856786.668	728002.66	842349.628499999	280118.776	370113.7445	396315.2385	400070.4425	348615.7125	881854.375	1191229.439	1301292.7625	1095187.1435	1621170.0405	583395.453	523938.84	539393.5225	ko00230,ko01100,ko04010,ko04020,ko04213,ko04361	1.63278	0.00181111	3.39272	1.76244	up	1.27536	0.010636	2.00014	1.0001	up	0.769002	0.141333	0.589538	-0.762344	insig
MEDN0428	T3_negative	N6-Succinyl Adenosine	Nucleotide and Its metabolites	Nucleotide and Its metabolites	382.1	383.108	[M-H]-	C14H17N5O8	1a	4542-23-8	20849086	HMDB0000912	71169	5867	-	621088.421	265902.44	377282.813	619005.474999999	438607.3245	364915.500999999	650777.1525	599337.414999997	476003.5655	595618.125500001	286534.370000001	270958.896499999	442246.863999998	329963.335500001	312765.987999999	310060.503499999	362189.607	409168.934	-	1.34137	0.0116631	0.611344	-0.709943	down	1.02014	0.127271	0.707386	-0.499431	insig	0.653027	0.425517	1.1571	0.210512	insig
MEDN0441N	T3_negative	3,4,5-Trimethoxybenzoic Acid	Benzene and substituted derivatives	Benzene and substituted derivatives	271.07245	212.0684736	[M+CH3COO]-	C10H12O5	1b	118-41-2	8357	HMDB0033839	454991	-	-	965534.128999999	560541.231499999	747609.909	928365.489999998	865245.919500001	1031596.8715	1055673.186	868429.946000003	982886.622500001	1063448.6795	446444.353500003	465255.393499998	797075.480000001	510173.144500002	564608.056000002	615357.916500003	639984.191500001	645292.206000002	-	1.52341	0.000735988	0.556485	-0.845586	down	1.32114	0.0298067	0.684375	-0.547141	down	1.37489	0.0631493	1.22982	0.298445	insig
MEDN0442	T3_negative	Pantetheine	CoEnzyme and vitamins	CoEnzyme and vitamins	277.12	278.13	[M-H]-	C11H22N2O4S	1a	496-65-1	439322	HMDB0003426	16753	6928	C00831	778939.844500002	583869.785	465863.1565	608351.965500003	594207.248	305691.796999999	359225.794	733413.993500005	518600.435999999	524278.473500002	490569.354500001	364260.974	239373.702	543508.634999997	412706.09	470047.005999999	514061.733999997	503819.827	ko00770,ko01100	0.411097	0.421094	0.839919	-0.251678	insig	1.32164	0.0272122	0.676431	-0.563986	down	1.06397	0.23191	0.805353	-0.312308	insig
MEDN0478	T3_negative	Aminomalonic Acid	Organic acid and Its derivatives	Organic acid and Its derivatives	118.01	119.022	[M-H]-	C3H5NO4	1a	1068-84-4	100714	HMDB0001147	17475	-	C00872	6915822.20799998	5366501.67200001	5501582.442	7290457.3185	6796914.89349998	6633210.517	6511618.1885	6643308.85650002	6702551.099	6289746.61300002	3748342.6665	3632193.9035	4915071.069	4197238.565	4254637.73150001	4627619.59549998	4922635.63199999	4943546.40500001	-	1.60248	0.00019816	0.632923	-0.659899	down	1.70129	0.00225501	0.650977	-0.619321	down	0.471565	0.671356	1.02853	0.0405781	insig
MEDN0485	T3_negative	1,6-di-O-phosphono-D-fructose	Carbohydrates and Its metabolites	Phosphate sugars	338.99	340.12	[M-H]-	C6H14O12P2	1b	4937-84-2	84951	-	-	-	C00665	476165.82	403032.8445	194676.2165	556295.5355	489827.413	633405.521	491600.1815	532829.2065	512426.4975	588045.735	328379.851	297730.2475	494718.5235	316497.1685	312217.247	488748.8485	460665.837	527159.013	ko00051,ko01100	1.456	0.00258699	0.634281	-0.656805	down	0.570782	0.341725	0.825257	-0.277085	insig	1.13703	0.113298	1.30109	0.37972	insig
MEDN0506	T3_negative	N-Acetylglucosamine 1-Phosphate	Carbohydrates and Its metabolites	Phosphate sugars	300.05	301.0562676	[M-H]-	C8H16NO9P	1a	6866-69-9	440272	HMDB0001367	7125	6194	C04256	11302712.215	8440005.13	6580614.833	13030357.4055	11018505.707	11619809.9545	5834701.2275	13433948.3695	11876428.9535	13466698.814	6468962.8905	5700856.1545	8193306.458	6404327.7515	6297622.9525	7901519.7555	7881975.293	8773246.8955	-	1.22862	0.0273592	0.588016	-0.766073	down	1.44352	0.0353916	0.656415	-0.607319	down	0.305869	0.536322	1.11632	0.158753	insig
MEDN0533	T3_negative	Xanthosine	Nucleotide and Its metabolites	Nucleotide and Its metabolites	283.07	284.0756841	[M-H]-	C10H12N4O6	1a	146-80-5	64959	HMDB0000299	18107	3408	C01762	1862052.016	708840.4755	1743198.7785	1705168.3365	1663306.777	1714833.578	2168611.177	1969448.86249999	2287440.95750001	1922866.4475	843492.057999997	994480.7665	1603922.2125	1054646.6205	1342079.1615	1117363.4935	1286977.0995	1358899.3545	ko00230,ko00232,ko01100,ko01232,ko02010	1.44215	0.00133289	0.580195	-0.78539	down	0.685654	0.184078	0.759983	-0.395961	insig	1.12454	0.0882988	1.30987	0.389429	insig
MEDN0537	T3_negative	ADP-ribose	Nucleotide and Its metabolites	Nucleotide and Its metabolites	558.06	559.0716735	[M-H]-	C15H23N5O14P2	1b	20762-30-5	445794	HMDB0001178	16960	6059	C00301	78948.8235	29045.1895	41402.366	61846.5139999999	74041.6835	93798.9310000001	152215.029	86397.3844999997	91792.4334999998	85310.202	67333.5075	64422.516	62907.8929999999	85421.4310000001	69938.5075	64336.3395	46502.0259999999	43314.4430000001	ko00230,ko01100	1.20529	0.0639032	0.686976	-0.541668	insig	0.793986	0.262919	1.22693	0.295051	insig	1.57582	0.0240106	1.78599	0.83672	up
MEDN0538*061	T3_negative	UDP-glucose	Carbohydrates and Its metabolites	Sugars	565.05	566.0550204	[M-H]-	C15H24N2O17P2	3	133-89-1	8629	HMDB0000286	46229	-	C00029	868687.206999997	765021.010499999	673495.8295	1090122.5045	1092800.9815	327615.588500001	455766.687000001	672305.356999998	309219.5225	409682.483	591280.323499999	564539.595	699162.992	688937.331	724648.016500002	808480.186499998	710174.154499999	835439.218499998	ko00040,ko00052,ko00053,ko00500,ko00520,ko00561,ko01100,ko01240,ko01250	1.26248	0.0243621	1.50307	0.587916	up	1.38558	0.0420079	0.727946	-0.458098	down	1.92493	0.00291588	0.484305	-1.04601	down
MEDN0541	T3_negative	DL-3,4-Dihydroxyphenyl glycol	Benzene and substituted derivatives	Benzene and substituted derivatives	169.05	170.0579088	[M-H]-	C8H10O4	2	28822-73-3	20096867	HMDB0000318	1387	5307	C05576	61111.3149999996	34266.2639999999	56093.3869999995	65879.0989999999	38652.3750000001	129161.158	62685.6224999998	51865.3235000003	46531.2745	52787.3089999998	91681.0415000002	98039.6885	92183.183	46613.9130000002	79519.0620000003	62900.7780000001	50330.9225	65356.9989999999	ko00350,ko01100	0.529523	0.493487	1.18951	0.250362	insig	1.27111	0.0295491	1.59388	0.672542	up	0.814074	0.339533	1.33995	0.42218	insig
MEDN0555	T3_negative	Hydroxyphenyllactic acid	Organic acid and Its derivatives	Organic acid and Its derivatives	181.05	182.0579088	[M-H]-	C9H10O4	1a	306-23-0	9378	HMDB0000755	17385	5723	C03672	5343191.56100001	2427463.56950002	2726799.67700001	5635219.66399999	3866736.06600001	3247087.2295	4531654.393	4566930.7675	3194330.6845	4425849.4255	1111462.612	1085774.487	1163090.26250001	1067278.112	904502.488	2522397.4995	2552060.95799999	2732319.69200001	-	1.66126	0.000659356	0.267061	-1.90476	down	1.82261	0.0108857	0.266613	-1.90718	down	0.154653	0.992952	0.998322	-0.00242281	insig
MEDN0560	T3_negative	Marmesin	Aldehyde,Ketones,Esters	Esters	245.08	246.0892089	[M-H]-	C14H14O4	2	13849-08-6	334704	HMDB0030786	49080	-	C09276	4024.97929999996	4024.97929999996	4024.97929999996	4024.97929999996	4024.97929999996	202974.003	32010.4535	20124.8964999998	57308.5115000001	23796.9540000001	122325.5165	55909.1724999998	132079.8715	32447.5809999997	34814.305	66114.83	78718.5169999999	64345.2810000001	-	0.372066	0.845033	1.12302	0.167385	insig	1.84126	0.0294422	18.7617	4.22972	up	1.9765	0.141246	16.7064	4.06233	insig
MEDN0568	T3_negative	2-Methylguanosine	Nucleotide and Its metabolites	Nucleotide and Its metabolites	296.1	297.1073186	[M-H]-	C11H15N5O5	3	2140-77-4	135501934	HMDB0005862	19702	-	-	559610.305000001	285081.8715	464381.882999999	316158.455999999	440216.0145	293154.55	473563.334	263999.1855	424130.5995	435812.5655	166426.219	202002.242	324954.919	265766.928999999	352103.7945	268262.241	255904.1125	274844.256	-	1.01826	0.0675421	0.693543	-0.527943	insig	1.21616	0.0429642	0.634852	-0.655508	down	0.175976	0.607732	0.915375	-0.127565	insig
MEDN0573	T3_negative	GDP-L-fucose	Nucleotide and Its metabolites	Nucleotide and Its metabolites	588.07	589.0822382	[M-H]-	C16H25N5O15P2	3	15839-70-0	135412609	HMDB0001095	17009	6001	C00325	550459.747	299168.3615	274871.9615	565763.581999999	308485.09	442877.988	428626.508500001	383191.808999999	326765.712999999	279712.0795	187974.4645	153818.4445	169864.402	147109.8615	138133.0655	223830.658	242055.038499999	272045.23	ko00051,ko00520,ko01100,ko01250	1.59048	0.0015219	0.428171	-1.22374	down	1.73248	0.0201065	0.3987	-1.32663	down	0.0514724	0.715587	0.93117	-0.102884	insig
MEDN0579	T3_negative	N-lactoyl-phenylalanine	Amino acid and Its metabolites	Amino acid derivatives	236.09	237.100108	[M-H]-	C12H15NO4	1a	-	11075454	HMDB0062175	-	-	-	1655695.5335	940583.635499994	899588.408999994	1502960.34599999	1434046.4665	1311176.4515	1684482.94299999	1367914.40599999	1273019.28949999	1214442.80250001	722667.193999999	735354.177499998	1141509.9755	684468.690999996	879062.078999999	944682.294000002	969963.417000007	917344.868999999	-	1.45095	0.0018328	0.607654	-0.718677	down	1.35914	0.0401967	0.647154	-0.627818	down	0.543845	0.648726	1.065	0.0908586	insig
MEDN0586*010	T3_negative	N-Acetyl-L-alanine	Amino acid and Its metabolites	Amino acid derivatives	130.05	131.0582	[M-H]-	C5H9NO3	1a	97-69-8	88064	HMDB0000766	40992	5733	C01073	1721178.7555	803480.799499999	1408863.77449999	1571718.328	1743256.6015	1325210.9355	1596106.423	1345028.174	1612877.9925	1487924.12	1586565.3865	1762882.288	2564030.099	1889144.30100001	2108240.9145	1420734.8715	1326645.2405	1373729.731	ko00410	1.22965	0.0360434	1.34528	0.427905	up	1.1401	0.058159	1.3673	0.451329	insig	0.317289	0.901722	1.01637	0.023424	insig
MEDN0602	T3_negative	Deoxyguanosine 5'-monophosphate(dGMP)	Nucleotide and Its metabolites	Nucleotide and Its metabolites	346.06	347.0630843	[M-H]-	C10H14N5O7P	3	902-04-5	135398597	HMDB0001044	16192	-	C00362	828689.3275	568615.181499999	426676.7915	1067113.6595	773181.1355	1105189.3135	1022921.191	808155.176999998	1005574.4415	826162.7565	613156.415	558402.9955	840727.209499999	697361.417000001	742536.5745	446993.464	515693.417999998	526856.018000001	ko00230,ko01100,ko01232	1.30522	0.00910772	0.724032	-0.465875	down	0.146291	0.73851	0.942119	-0.0860186	insig	1.27675	0.126577	1.30121	0.379857	insig
MEDN0604	T3_negative	Tetradecanedioic acid	FA	FFA	257.18	258.18311	[M-H]-	C14H26O4	1a	821-38-5	13185	HMDB0000872	76308	5833	C11002	278151.001500002	255633.824000002	388462.330499999	376833.933999999	266525.667999998	4098659.39050001	563311.403	232912.9975	294915.238	362404.569000002	1692832.068	950338.278500007	2390550.53599999	586837.065500006	758378.638500005	1524497.4885	1282680.4025	817902.838999996	-	0.630299	0.847605	1.1489	0.200255	insig	1.66539	0.0456041	4.07442	2.02659	up	0.868229	0.347306	3.54636	1.82634	insig
MEDN0615*014	T3_negative	Carbamoyl phosphate	Organic acid and Its derivatives	Phosphoric acids	139.98	140.9827088	[M-H]-	CH4NO5P	2	590-55-6	278	HMDB0001096	17672	6002	C00169	3324131.874	1785638.2975	1892927.553	2636667.2515	4021114.688	3519210.9465	2947865.138	2895430.0725	3978797.152	4271370.307	2146370.04	1543583.1925	2452855.7775	1732320.7025	2066799.158	2531747.361	2374342.582	3242804.519	ko00220,ko00230,ko00240,ko00250,ko00910,ko01100,ko01200,ko01230,ko01240	1.50324	0.00233991	0.564476	-0.825016	down	0.962985	0.161493	0.727788	-0.45841	insig	1.16739	0.163109	1.28932	0.366606	insig
MEDN0624	T3_negative	5'-Adenylyl sulfate(APS)	Nucleotide and Its metabolites	Nucleotide and Its metabolites	426.01	427.0198989	[M-H]-	C10H14N5O10PS	2	485-84-7	10238	HMDB0001003	17709	5933	C00224	1628503.277	573583.779999999	815921.333	1471576.4205	1622080.9535	1577330.1325	2084225.9165	1591389.867	1300030.6325	1901989.0405	594269.649500001	767390.284	1249361.702	847488.492	1048004.9605	1132868.8215	910221.913999997	1205641.454	ko00230,ko00920,ko01100	1.42028	0.00235416	0.533002	-0.907787	down	0.680216	0.243339	0.737363	-0.439553	insig	1.12355	0.115997	1.38341	0.468233	insig
MEDN0641*173	HILIC_negative	Ribose 1-phosphate	Carbohydrates and Its metabolites	Phosphate sugars	229.01	230.0191538	[M-H]-	C5H11O8P	2	14075-00-4	439236	HMDB0001489	16300	6273	C00620	6266965.6299999	2487474.46599999	8906053.21700007	7579204.917	6460521.48049999	4976964.371	5088128.62649996	5733762.31799996	3781404.19199998	4002102.92400004	5454170.18400001	5732690.50749995	8928668.45650003	6856496.36050001	10453576.7945	4712476.54649999	5198580.23749997	4116197.59100006	ko00030,ko00230,ko01100	1.25648	0.0420717	1.58702	0.666317	up	0.631583	0.449692	1.18061	0.239533	insig	0.803334	0.211924	0.743918	-0.426785	insig
MEDN0649	T3_negative	Anthranilic acid	Benzene and substituted derivatives	Phenolic acids	136.04	137.0476785	[M-H]-	C7H7NO2	2	118-92-3	227	HMDB0001123	30754	6018	C00108	10701126.0495	4548352.76999998	6983625.22649998	10017613.317	9010831.48900002	10090066.3365	10948010.1575	9765642.13050005	11099238.5995	11579219.764	4859518.80750002	4970419.05999999	9130837.18850003	6002820.42100002	7325309.98450002	7114639.41100004	6575054.78050001	6944714.803	ko00380,ko00400,ko01100,ko01230	1.42753	0.00380311	0.603732	-0.72802	down	0.730353	0.232149	0.782542	-0.353759	insig	1.2606	0.0939081	1.29617	0.37426	insig
MEDN0651	T3_negative	Succinic anhydride	Organic acid and Its derivatives	Organic acid and Its derivatives	99.01	100.016044	[M-H]-	C4H4O3	1a	108-30-5	7922	HMDB0032523	36595	-	C19524	3784325.71349999	5917417.5075	4540370.455	3757410.751	6491040.5125	6991163.13550001	5446103.57650001	5974428.09549999	3630181.4255	5007744.258	4557826.947	3580866.778	2984639.2055	3919302.1375	4185127.433	6670081.6095	6870106.391	6058369.8135	-	1.08693	0.0456058	0.710833	-0.492417	down	0.972175	0.14258	0.785109	-0.349035	insig	0.275662	0.533839	1.10449	0.143382	insig
MEDN0662	T3_negative	Glu-Leu	Amino acid and Its metabolites	Small Peptide	259.13	260.137215	[M-H]-	C11H20N2O5	1a	2566-39-4	4524287	HMDB0028823	73506	-	C00107	4560964.14	2606832.29300002	2005047.4885	4591114.11400001	4396275.67700001	4156425.53749998	4656505.38049999	3241933.70800001	4182326.69000002	2826130.363	2069714.2995	1963799.2425	3203083.745	2218353.3185	3207918.9595	2815620.0965	2445269.6619999902	2576975.74400001	ko02010	1.20725	0.019641	0.664253	-0.590195	down	0.99896	0.125646	0.697286	-0.520178	insig	0.495932	0.788127	1.04973	0.0700168	insig
MEDN0703	HILIC_negative	Glycerol 3-Phosphate	Organic acid and Its derivatives	Phosphoric acids	171.01	172.013675	[M-H]-	C3H9O6P	1b	57-03-4	754	HMDB0000126	15978	5161	C03189	9160718.53800008	8900055.7835	5952987.87850001	8051846.48000003	5003037.38949999	10803693.4744999	12524265.9405	8648691.97899999	7075803.212	8545508.26099998	4740728.3325	4969949.61549999	8747168.9755000491	6900818.06499999	6383862.2835	6037987.31849999	5842918.88800001	5907721.13249996	-	1.1774	0.0316942	0.666888	-0.584483	down	0.633912	0.361268	0.856317	-0.223782	insig	1.16534	0.135185	1.28405	0.3607	insig
MEDN0739	T3_negative	4-Hydroxybenzyl alcohol	Benzene and substituted derivatives	Benzene and substituted derivatives	123.05	124.0524	[M-H]-	C7H8O2	1a	623-05-2	125	HMDB0011724	67410	-	C17467	165080.5265	91740.5265000006	92211.2279999998	110553.5325	112527.4335	92904.9394999996	85692.3514999998	121164.73	112674.513	99457.7499999999	57948.7529999999	52552.6699999999	37854.3525000001	34007.3155	29266.69	82837.8125000001	84717.5910000004	98418.4260000003	-	1.54675	0.000118625	0.413425	-1.2743	down	1.77941	0.0035382	0.369909	-1.43476	down	0.536525	0.450389	0.894743	-0.160455	insig
MEDN0741	T3_negative	Methanesulfonic acid	Organic acid and Its derivatives	Sulfonic acids	94.98	95.9881	[M-H]-	CH4O3S	1a	75-75-2	6395	-	-	-	C11145	341420.7585	237860.892	218175.305	332401.4625	314504.148	308998.4855	267779.6815	231199.813	269139.4325	255225.8605	206665.942	222615.265	256439.7155	178595.1145	192221.1995	199529.7285	139247.2785	183280.4085	ko00920,ko01100	1.26846	0.0174231	0.792992	-0.334622	down	1.40076	0.0352247	0.73149	-0.451089	down	0.308282	0.460499	0.922444	-0.116467	insig
MEDN0747*042	T3_negative	2,4-Di-tert-butylphenol	Benzene and substituted derivatives	Phenolics	205.16	206.1671	[M-H]-	C14H22O	1a	96-76-4	7311	HMDB0013816	89188	-	-	393906.684999998	539192.8625	546938.7535	345082.9305	523711.765500007	456765.135000003	374751.844999998	263636.803500002	201938.788999998	399122.451999995	294116.4715	366811.014499998	236616.197499999	263740.876499997	329582.589499997	381979.321999998	422442.619499997	324462.113999996	-	0.35692	0.459728	0.878938	-0.186167	insig	1.50568	0.0107652	0.634727	-0.655792	down	1.27951	0.0707077	0.722152	-0.469625	insig
MEDN0748*021	T3_negative	Methylparaben	Benzene and substituted derivatives	Phenolic acids	151.04	152.0473	[M-H]-	C8H8O3	1a	99-76-3	7456	HMDB0032572	31835	-	D01400	138652.7875	99911.8339999994	119335.9725	131737.265000001	138407.871	181407.7865	156287.315499999	119998.3735	142514.859500001	149786.8975	140442.9495	169824.807	201253.373999998	173493.423999999	153196.4245	127716.875499999	144624.061500001	142398.829000001	-	0.640866	0.252842	1.11762	0.160432	insig	1.45103	0.0120459	1.33463	0.416444	up	1.33706	0.0870332	1.19417	0.256012	insig
MEDN0750	T3_negative	(±)12-HEPE	FA	Oxidized lipids	317.21	318.2194948	[M-H]-	C20H30O3	1b	81187-21-5	10041593	HMDB0010202	72645	-	-	41095.4199999996	18573.3994999999	23541.145	18703.683	22494.5355000001	43863.2980000001	42351.6534999997	56001.7079999998	25784.8824999999	20245.0430000001	45228.1339999999	52662.6524999997	53327.4629999998	32179.2484999999	46984.0449999999	38021.478	30447.067	33606.8269999999	-	0.710925	0.302486	1.22383	0.291401	insig	1.53225	0.00570951	1.85182	0.888944	up	0.986276	0.142871	1.51314	0.597542	insig
MEDN0752	T3_negative	(±)15-HEPE	FA	Oxidized lipids	317.21	318.2194948	[M-H]-	C20H30O3	1a	88852-33-9	53480357	HMDB0010209	-	-	-	36966.7135000002	27266.0940000001	40484.693	29293.258	75694.8790000001	89843.9874999996	73201.8739999998	59805.1265000002	55513.17	112996.292499999	68425.8044999996	81320.0139999999	71583.9909999998	60389.3319999999	124997.9765	60723.9625	59971.3014999998	48867.0274999998	-	0.106172	0.848309	1.03924	0.0555277	insig	1.47271	0.027202	1.93947	0.95566	up	1.49393	0.0302024	1.86624	0.900132	up
MEDN0774	T3_negative	19(S)-HETE	FA	Oxidized lipids	319.23	320.2351449	[M-H]-	C20H32O3	1a	115461-40-0	9548883	HMDB0011136	34185	-	C14749	9791.26800000004	1402.791800000002	9434.049	15400.47	11841.742	7013.95900000001	11142.059	33491.8445000002	20713.4515	13005.6575	25131.992	23383.5745	35858.3225000002	13576.5405000001	13594.38	12575.329	11896.294	18894.0400000001	ko00590,ko01100	0.582696	0.426668	1.30665	0.385873	insig	1.18384	0.035036	2.33015	1.22042	up	0.814583	0.200996	1.7833	0.834547	insig
MEDN0825	T3_negative	13-methylmyristic acid	FA	FFA	241.22	242.225	[M-H]-	C15H30O2	1b	2485-71-4	151014	HMDB0061707	39250	-	-	56773.4540000001	34054.6834999999	76503.2784999999	56645.9610000001	87520.656	89514.4764999998	86350.2154999999	59759.5314999998	95935.4489999989	53414.1484999999	27899.1429999998	39946.8224999997	41457.7100000001	58432.9804999998	64770.5224999995	73286.1419999998	66342.9995000005	74829.7699999998	-	1.14708	0.0239853	0.603956	-0.727485	down	0.742994	0.205897	0.746416	-0.421948	insig	0.877108	0.275808	1.23588	0.305537	insig
MEDN0852*023	T3_negative	3-Amino-4-Hydroxybenzoic Acid	Benzene and substituted derivatives	Phenolic acids	152.04	153.042594	[M-H]-	C7H7NO3	1a	1571-72-8	65083	-	-	-	C12115	1713887.053	1086922.2345	1593778.2485	1809896.3585	1519468.493	1972038.6725	2037509.389	1978635.993	1826029.03	2099896.34049999	1213891.2165	1396804.8195	1689890.3265	1316346.0955	1615651.63	1460440.755	1340154.445	1424283.1585	ko01100	1.47086	0.00185517	0.729524	-0.454972	down	0.331856	0.542383	0.936384	-0.0948281	insig	1.50061	0.0212572	1.28355	0.360144	up
MEDN0863	T3_negative	25-Hydroxycholesterol	Hormones and hormone related compounds	Hormones and hormone related compounds	401.34	402.3497807	[M-H]-	C27H46O2	1a	2140-46-7	65094	HMDB0006247	37616	3899	C15519	134357.006499999	29949.1329999998	85850.4999999996	115589.5985	92349.1034999995	168224.268999999	191558.073000001	255558.522000002	244990.280500003	157075.352	73574.0719999998	87561.8185	125300.4555	79467.9705000001	70636.5955000001	63635.0815000002	69445.7839999993	92478.9810000011	ko04148	1.52623	0.0021399	0.429072	-1.22071	down	0.0924827	0.838223	0.952948	-0.069531	insig	1.58326	0.00311227	2.22095	1.15118	up
MEDN1003	T3_negative	Inosine	Nucleotide and Its metabolites	Nucleotide and Its metabolites	267.07	268.081	[M-H]-	C10H12N4O5	1a	58-63-9	135398641	HMDB0000195	17596	84	C00294	35929044.3370001	12889059.1145	44885076.935	29312347.684	38813172.6640002	21098538.881	24279256.8605	29115408.5749999	28961930.5015	23396514.2845	32443094.0679999	30800690.0685	34404479.4869999	37200680.0590001	40351840.9339999	22826756.536	27371003.8485001	27265412.928	ko00230,ko01100,ko01232,ko02010	1.42267	0.00321762	1.38115	0.465867	up	0.527935	0.661476	1.08263	0.114542	insig	0.603969	0.278059	0.783864	-0.351325	insig
MEDN1013	HILIC_negative	2'-Deoxyadenosine-5'-Monophosphate	Nucleotide and Its metabolites	Nucleotide and Its metabolites	330.06	331.068	[M-H]-	C10H14N5O6P	1b	653-63-4	12599	HMDB0000905	17713	3461	C00360	23661.989	13930.3765	12035.0795	25334.6845	35267.2020000001	15976.0465	8341.25150000002	14497.5835	21897.8575000001	11594.418	23221.8064999998	25308.5755	41888.8865	17452.6594999999	43979.902	21574.3289999999	19528.1675000001	15417.168	ko00230,ko01100,ko01232	1.24041	0.0365483	2.10009	1.07045	up	0.764026	0.255291	1.3776	0.462156	insig	0.972659	0.16272	0.65597	-0.608298	insig
MEDN1025*180	HILIC_negative	7-Methyluric Acid	Organic acid and Its derivatives	Organic acid and Its derivatives	181.04	182.044	[M-H]-	C6H6N4O3	1b	612-37-3	69160	HMDB0011107	149744	-	C16355	385535.221	216501.9685	348845.8855	385693.4975	394279.7835	356725.522	279671.326	356204.218	392772.81	301513.228	127559.8875	120939.608	121062.117	167068.162	125424.419	255505.2975	253175.569	187081.4495	ko00232	1.623	0.000167183	0.392471	-1.34934	down	1.79638	0.00222649	0.382501	-1.38646	down	0.0642072	0.829041	0.974597	-0.0371226	insig
MEDN1039*069	T3_negative	Indole-4-carboxaldehyde	Heterocyclic compounds	Indole and Its derivatives	144.05	145.0527639	[M-H]-	C9H7NO	2	1074-86-8	333703	-	-	-	-	212076.529999998	162779.319	164690.192500001	227833.9465	270118.000500002	259536.2175	246282.061499999	276267.608000002	211133.275000002	206574.089500001	136479.625999998	125213.891000001	151802.215499998	113005.030000001	124780.617	217012.05	217602.513	236398.145	-	1.58699	0.000411291	0.542828	-0.881433	down	1.61529	0.0159707	0.627742	-0.671756	down	0.836193	0.224592	1.15643	0.209677	insig
MEDN1066	T3_negative	Gly-Val	Amino acid and Its metabolites	Small Peptide	173.09	174.1004	[M-H]-	C7H14N2O3	1a	1963-21-9	2724807	HMDB0028854	73922	-	C00107	196571.0995	155824.678	175100.8765	264715.0155	211004.367	220174.694	236338.2285	217543.228999999	143460.6185	145060.2125	298133.8325	333493.94	381507.2385	378357.46	330900.682	152071.7295	141433.559	159364.8005	ko02010	1.4969	0.00040793	1.78936	0.839441	up	1.6968	0.000396629	1.71687	0.779782	up	0.353061	0.773206	0.959491	-0.0596585	insig
MEDN1076	T3_negative	N6-isopentene adenine	Nucleotide and Its metabolites	Nucleotide and Its metabolites	202.11	203.117	[M-H]-	C10H13N5	1b	2365-40-4	92180	-	-	-	C04083	31367.8575000001	5639.60950000001	37875.129	35174.4185	38775.623	19798.1504999998	31084.9179999997	18071.2584999999	35666.683	19366.086	36110.3864999997	34764.0574999999	63667.6945000002	44225.931	64870.5859999994	36513.982	25726.7335000001	28439.0834999997	-	1.31319	0.0176793	1.96503	0.974553	up	1.01565	0.0682724	1.637	0.711052	insig	0.000210682	0.510553	0.833064	-0.263501	insig
MEDN1077*209	T3_negative	alpha-Muricholic acid	Bile acids	Bile acids	407.28	408.2876	[M-H]-	C24H40O5	1a	2393-58-0	5283852	-	-	-	C17647	1968158.952	832307.546000004	1417052.659	1799732.257	2208957.08999999	2305998.98199999	2826047.20499999	3286963.22099998	2619485.725	2753222.67849999	1683927.47	1744583.97799999	2712400.1295	1720226.314	1895044.335	1743479.93	1766145.494	1824664.60349999	-	1.30242	0.0128828	0.707394	-0.499414	down	0.678296	0.352241	1.18599	0.246089	insig	1.51762	0.00634741	1.67656	0.745503	up
MEDN1087HN	HILIC_negative	UDP-D-galactose	Nucleotide and Its metabolites	Nucleotide and Its metabolites	565.0465	566.0550216	[M-H]-	C15H24N2O17P2	2	-	18068	-	-	-	-	808713.890000002	514828.455499997	561017.298499998	1260320.53249999	930271.201499999	289297.239000001	439307.828500004	539270.3085	322147.706500004	321578.757499999	531064.938999996	653609.989499998	896974.589999998	639259.151999998	871039.962500004	453594.955500001	485265.668000001	428872.403000002	-	1.41862	0.00563082	1.87903	0.909985	up	0.344658	0.550253	0.881427	-0.182087	insig	1.74594	0.0297771	0.469087	-1.09207	down
MEDN1089	T3_negative	FFA(17:1)	FA	FFA	267.23	268.2402	[M-H]-	C17H32O2	1b	29743-97-3	5312435	-	-	-	-	93321618.3724999	67131383.726	98485412.3674991	104650983.1375	105972206.717	110205331.099	109161187.670001	116988813.19	112495694.064501	137621378.326998	99150496.4675008	106063144.046499	92691300.1364996	100916442.3615	96426117.0904992	105775913.133001	104359491.5985	93184820.1760013	-	1.33247	0.0216886	0.844451	-0.243914	down	0.505767	0.520482	1.0547	0.0768352	insig	1.33836	0.0311736	1.24898	0.320749	up
MEDN1092*189	T3_negative	4-acetoxyphenol	Benzene and substituted derivatives	Phenolics	151.04	152.0473441	[M-H]-	C8H8O3	2	3233-32-7	96009	-	-	-	C13636	3126060.0645	2185538.722	2961502.17150001	3342381.35200001	2916775.85150001	3410462.62150001	3776869.0795	3503942.28400001	2910282.215	3709333.50099999	2235806.018	2501555.1315	3045086.75449999	2463075.586	3022432.62749999	2519488.10399999	2382943.942	2541976.067	ko01100	1.32482	0.00671933	0.766451	-0.383734	down	0.569811	0.348558	0.913	-0.131313	insig	1.21231	0.0571943	1.1912	0.252421	insig
MEDN1098	T3_negative	2-ethyl-2-hydroxybutyric acid	Organic acid and Its derivatives	Organic acid and Its derivatives	131.07	132.078645	[M-H]-	C6H12O3	2	3639-21-2	77199	HMDB0001975	-	6411	-	237071.04	138794.264	214086.374	300384.767000001	239714.304	301328.047	211577.9855	247268.98	255322.446	215356.4105	184983.177	154474.3275	247208.957500001	183098.928	197208.0195	144780.964	155495.8505	155289.0075	-	1.10171	0.045031	0.785612	-0.348111	down	0.579648	0.318393	0.85569	-0.224839	insig	0.551154	0.533428	1.0892	0.123272	insig
MEDN1112*052	T3_negative	16-Hydroxyhexadecanoic acid	FA	FFA	271.23	272.2351449	[M-H]-	C16H32O3	2	506-13-8	10466	HMDB0006294	55328	-	C18218	20702.6915	18193.715	18648.941	24282.141	11447.5645	77475.0354999996	35929.9689999999	17809.6339999998	29969.25	30390.4744999997	141521.9445	120298.644	190509.852	54867.4604999999	68624.8925000001	74292.2410000005	43485.0714999998	67549.613	ko01100	1.26569	0.0323006	3.00574	1.58772	up	1.76548	0.0171634	6.17338	2.62606	up	1.50896	0.127267	2.05386	1.03834	insig
MEDN1125	T3_negative	N,N′-dicyclohexylcarbodiimide	Alcohol and amines	Polyamines	205.17	206.1783	[M-H]-	C13H22N2	1a	538-75-0	10868	-	-	-	-	13668677.8255	24458052.812	24135863.3224997	19831015.3634999	18293085.6285002	16035664.3295002	15507917.0249999	13911694.556	10754514.6009999	14360528.8234998	15493516.9219999	19382507.688	15036342.4775	14730591.7620001	13483257.8775	17123959.8120002	21222003.456	15910424.1435	-	0.605785	0.298359	1.10707	0.146745	insig	1.07299	0.0944242	0.778253	-0.361689	insig	1.56943	0.0375403	0.702985	-0.508435	down
MEDN1135	T3_negative	Heparin	Alcohol and amines	Alcohols	315.29	316.2977451	[M-H]-	C19H40O3	3	6145-69-3	72733	HMDB0001394	-	-	C00374	1497743.1665	1309797.65550001	2297048.08799999	1442544.457	2603214.3845	2742689.67949999	2330316.34799999	2905535.9095	1999943.60000001	2974742.96199998	2632551.44950001	3574304.745	1941648.56349999	1747294.37049999	3141782.26	3305703.06600002	2896204.323	2509722.03	-	0.0681921	0.967136	1.00651	0.00936453	insig	1.08708	0.113337	1.42482	0.510778	insig	1.18839	0.0473737	1.4156	0.501413	up
MEDN1139	T3_negative	DL-2-hydroxystearic acid	FA	FFA	299.26	300.2664	[M-H]-	C18H36O3	1a	629-22-1	69417	-	-	-	-	663300.129000001	616223.889500002	657844.622999998	385808.402499997	462047.942499997	5168609.44900002	1349849.48250001	1003633.1675	502527.775000002	576911.815500004	7143984.49350006	24447461.3649997	14909631.3655001	5599852.87750003	5875254.75850001	3444788.95650001	2427014.07399999	3614041.25000001	-	1.40108	0.0515563	6.74022	2.75279	insig	1.83163	0.0386003	20.8156	4.37959	up	1.09037	0.254996	3.08827	1.6268	insig
MEDN1144	T3_negative	9(S)-HODE	FA	Oxidized lipids	295.23	296.2351449	[M-H]-	C18H32O3	2	73543-67-6	5312830	-	-	-	C14767	624141.422000003	681974.849	361687.27	585930.588	612450.503000002	653580.0015	779079.345500003	835267.7145	760240.781000005	1025396.724	731170.053000002	692497.075500002	710476.599500003	954613.120499998	936605.225999998	734758.466500001	870479.849500001	997809.245500003	-	0.0317757	0.948218	0.993043	-0.0100726	insig	1.26679	0.0198656	1.40443	0.489987	up	1.48138	0.0206801	1.41427	0.50006	up
MEDN1150	T3_negative	Indole-3-carboxylic acid	Heterocyclic compounds	Indole and Its derivatives	160.04	161.0476785	[M-H]-	C9H7NO2	2	771-50-6	69867	HMDB0003320	24809	3795	C19837	77231.9079999997	58328.5570000003	78384.4794999993	109033.36	81639.0580000001	131350.786499999	116364.2265	108783.708500001	152910.7245	136457.8355	62796.0324999998	72801.0930000002	96156.291500001	70745.1534999998	66400.4395000006	71376.3134999995	65778.9369999993	93636.7590000002	-	1.55199	0.000587945	0.571168	-0.808012	down	0.458077	0.498039	0.911723	-0.133332	insig	1.83299	0.00264224	1.59624	0.67468	up
MEDN1161	T3_negative	Quinolinic acid	Heterocyclic compounds	Heterocyclic compounds	166.01	167.02186	[M-H]-	C7H5NO4	1b	89-00-9	1066	HMDB0000232	16675	330	C03722	55755.3035	64839.3815	59261.0365	52415.2315	65592.0795	67743.8185	43671.7655	61416.7264999999	86592.287	67483.4025	96189.3345000001	69683.9865	63727.2775000001	72948.4445	79352.6405000001	64719.899	82822.1595	75736.9475000001	ko00380,ko00410,ko00760,ko01100,ko01240	0.704831	0.250413	1.16822	0.224317	insig	1.41387	0.0357514	1.28214	0.358552	up	0.497693	0.463914	1.09751	0.134236	insig
MEDN1163	T3_negative	3-hydroxyhexadecanoic acid	FA	FFA	271.23	272.235131	[M-H]-	C16H32O3	3	928-17-6	301590	HMDB0061658	37248	-	-	7060.46949999994	8773.42099999996	5803.981	19035.4505	2287.27299999999	41172.6894999997	9826.90900000004	7070.00000000005	14129.0600000002	3471.08800000001	43910.1139999998	25043.1944999999	49521.4035	17487.0989999999	17397.614	40558.9780000001	30114.4684999998	25784.6385000003	-	0.995895	0.142051	2.02669	1.01913	insig	1.46569	0.0270831	3.56977	1.83583	up	0.726989	0.408916	1.76138	0.816703	insig
MEDN1213	T3_negative	2-(4-hydroxyphenyl) propionate	Benzene and substituted derivatives	Phenolic acids	165.06	166.062995	[M-H]-	C9H10O3	2	938-96-5	102526	HMDB0041683	-	-	C03080	111096.1095	57950.1629999999	48189.7229999998	86989.2059999995	51412.7070000001	93721.7895000001	109345.518999999	69949.3619999996	60196.1744999996	67916.5890000001	26757.1115	15433.9345	22495.7399999999	25208.6389999999	21809.6455	44765.0420000002	39981.9060000001	45405.1915000001	-	1.60188	0.00264089	0.278476	-1.84437	down	1.76087	0.0149298	0.314098	-1.67071	down	0.68916	0.567402	1.12792	0.173659	insig
MEDN1236	T3_negative	Cyclic ADP ribose	Nucleotide and Its metabolites	Nucleotide and Its metabolites	540.05	541.06103	[M-H]-	C15H21N5O13P2	2	119340-53-3	123847	-	-	-	C13050	567672.6475	227968.2195	257710.038	463669.740499999	358703.5875	861142.422000001	1083728.3605	634925.161999998	809925.935499998	728663.78	442041.7375	441809.27	601393.166999999	458180.6055	481003.6285	362447.8585	369572.823499999	340485.223500001	ko04020	1.47937	0.00790054	0.588684	-0.764434	down	0.947992	0.171701	1.29253	0.370197	insig	1.8852	0.00202223	2.19562	1.13463	up
MEDN1241	T3_negative	2-(α-D-mannosyl)-3-phosphate glyceride	Alcohol and amines	Amines	347.04	348.04571	[M-H]-	C9H17O12P	3	-	443242	-	-	-	C11516	40382319.501	22237703.606	22561827.916	31023731.05	36368052.132	40401272.391	47770245.5595001	34517139.2124999	42319210.2619999	43019913.605	22113290.3025001	32304536.513	42831471.86	28620959.1665	40551788.627	32126271.484	30474669.3014999	31073411.0670001	ko00051,ko01100	0.955172	0.10387	0.799999	-0.32193	insig	0.315791	0.613374	1.09077	0.125341	insig	1.54784	0.0363369	1.36346	0.447271	up
MEDN1254HN	HILIC_negative	LPI(18:1)	GP	LPI	597.3037	598.3118143	[M-H]-	C27H51O12P	3	-	42607496	-	-	-	C03819	224754.57	47545.747	173978.057	143238.2805	223825.4535	205427.7555	343660.609	227861.7705	248174.186	211734.755	257751.194500001	389876.1065	343391.507	293731.2105	485693.7425	164006.3265	207698.543000001	221408.41	ko00564	1.1161	0.0590342	1.4314	0.51743	insig	1.39297	0.00628213	2.17675	1.12218	up	1.13992	0.076407	1.52071	0.604747	insig
MEDN1263	T3_negative	LPS(18:1)	GP	LPS	522.28	523.291021	[M-H]-	C24H46NO9P	3	-	9547099	-	-	-	C05974	56194.7985	159823.447999999	131252.0685	85396.9255000003	162267.836	183667.328999999	344650.3865	292300.450000001	371157.0705	301730.0085	158306.806	136390.394	200367.7065	281002.3845	258408.802	399342.056	254029.621500001	474845.019000001	ko00564	0.976092	0.0635655	0.69265	-0.529802	insig	1.29941	0.037801	1.73881	0.798096	up	1.70524	0.0023512	2.51037	1.3279	up
MEDN1269*225	T3_negative	LPE(0:0/22:6)	GP	LPE	524.28	525.285541	[M-H]-	C27H44NO7P	3	-	53480945	-	-	-	C04438	27607.1789999996	12751.5655	40904.1259999999	18274.571	32599.6305000001	49994.4494999998	17040.4059999998	57650.0554999996	27982.2079999999	21976.3685000001	30477.6389999998	33025.53	61425.6444999999	66302.1945	52554.6200000001	37675.5955000001	47812.593	31064.619	ko00564	0.79107	0.237556	1.3959	0.4812	insig	1.32726	0.0392464	1.84494	0.883578	up	0.371968	0.398875	1.32168	0.402378	insig
MEDN1273*222	T3_negative	LPE(0:0/20:3)	GP	LPE	502.29	503.301191	[M-H]-	C25H46NO7P	3	-	53480935	-	-	-	C04438	31203312.9864997	5513049.82950002	14273513.2525	22566360.5615001	23056289.1865	30254078.2540003	39496508.8259996	40775402.8129998	33379490.5679998	42843639.9320005	26715742.7779999	33347995.9714999	53602638.3389993	31074353.652	79895486.9889998	28658694.9989998	33517822.3280001	38962295.5094998	ko00564	0.299193	0.493567	1.20288	0.266489	insig	1.28691	0.0594186	2.32513	1.21731	insig	1.43292	0.010498	1.93297	0.950819	up
MEDN1276*221	T3_negative	LPE(20:4/0:0)	GP	LPE	500.28	501.285541	[M-H]-	C25H44NO7P	2	-	42607465	-	-	-	C04438	43650474.9890001	9946851.25949998	20457072.9054999	31332045.9325	26157018.3855	28324409.3695002	38907320.4364998	54301126.6230003	46148421.1955002	49986775.6815001	38930170.1034998	42363417.7455	40303902.7275001	37567461.9600001	36203248.5234999	25932619.7674998	26584515.7665001	37945940.3420001	ko00564	0.425766	0.390542	0.897551	-0.155934	insig	1.09257	0.0842907	1.4852	0.570656	insig	1.28212	0.0455738	1.65472	0.72659	up
MEDN1277*220	T3_negative	LPE(0:0/20:5)	GP	LPE	498.26	499.269891	[M-H]-	C25H42NO7P	2	-	53480938	-	-	-	C04438	9030.98050000012	4521.77050000001	5792.40399999995	12243.4565	12556.6349999999	16368.9645000001	13491.8175	24474.983	10932.1420000001	16785.5889999999	18702.7424999999	10331.9765	12252.3615000001	18019.2855	21213.9315	12287.2940000001	13528.5015	14812.7279999999	ko00564	0.000282035	0.922899	0.981315	-0.0272123	insig	1.31232	0.0255421	1.82399	0.867094	up	1.33963	0.0293922	1.85872	0.894307	up
MEDN1278HN	HILIC_negative	LPE(20:5/0:0)	GP	LPE	498.2609	499.2698899	[M-H]-	C25H42NO7P	2	-	52925146	HMDB0011519	-	-	C04438	21450844.971	6696823.097	15554179.82	18878363.294	23045999.312	22985440.7535	24221250.0444999	25756643.918	17854671.1325	28419052.4145	15961437.6785	15775176.863	18197516.5135	17319578.0775	23494023.1015	16668383.866	16683603.53	19310277.878	ko00564	1.12754	0.0362329	0.76107	-0.393899	down	0.39334	0.76177	1.05981	0.0838091	insig	1.02875	0.0901937	1.39253	0.477708	insig
MEDN1285*215	T3_negative	LPE(0:0/16:0)	GP	LPE	452.28	453.285541	[M-H]-	C21H44NO7P	2	-	53480922	-	-	-	C04438	43188823.9234996	15076737.4440001	16408131.2535	31095877.1595003	29129340.8489999	29814568.7045001	34183122.138	39385935.4889996	48149292.9219995	38495761.6310001	27754924.9464999	26863730.8274999	30639790.5384998	18655087.645	21074375.957	28696054.3715	26889890.0835001	32658301.5899997	ko00564	1.33628	0.0100908	0.657732	-0.604429	down	0.118455	0.738523	0.92653	-0.11009	insig	1.27274	0.11303	1.40867	0.494338	insig
MEDN1287*214	T3_negative	LPE(0:0/16:1)	GP	LPE	450.26	451.269891	[M-H]-	C21H42NO7P	2	-	53480923	-	-	-	C04438	40247947.8529999	12718560.7710001	19936837.4485002	34727405.8380001	30793657.9570001	30424006.5904999	43836434.5270003	54217037.7945001	50930835.8829998	50079512.8949999	43429708.3540005	49165358.6605	59400863.7869998	45374250.118	59846706.7295003	30391563.048	29207170.3055001	46313021.9110002	ko00564	0.564256	0.340446	1.12083	0.164568	insig	1.41426	0.00569044	1.85818	0.893887	up	1.38884	0.0244985	1.65786	0.729319	up
MEDN1296N	T3_negative	Xanthohumol	Flavonoids	Flavonols	353.12895	354.1467239	[M-H]-	C21H22O5	3	6754-58-1	639665	HMDB0037479	66331	-	C16417	81530.2990000001	42443.4380000001	77283.2300000006	109515.606500001	98558.6989999996	121031.3925	181852.873500002	134619.387500002	113429.3545	160903.057500001	87797.4309999996	72033.3875000009	115755.220999999	61993.9315	82080.2859999995	61246.7050000001	94010.495499999	60670.659500001	-	1.39739	0.00694243	0.589546	-0.762323	down	0.197527	0.891269	1.02523	0.035953	insig	1.55817	0.00787423	1.73902	0.798276	up
MEDN1311	T3_negative	2-Hydroxycaprylic acid	Organic acid and Its derivatives	Organic acid and Its derivatives	159.1	160.109945	[M-H]-	C8H16O3	1b	617-73-2	94180	HMDB0000711	86543	5679	C20793	78947.4224999998	69423.5519999995	84649.8889999984	132551.7905	88980.6954999995	165909.086500001	100103.0715	93405.676	86383.0799999996	80203.8094999996	144455.366	184507.594	202319.450500001	114800.754499999	126929.731999999	83466.2764999993	101820.730000001	72550.6814999991	-	1.0763	0.0629021	1.46959	0.555417	insig	1.47457	0.0158002	1.7006	0.766043	up	0.579766	0.475672	1.15719	0.210626	insig
MEDN1317*026	T3_negative	3,3-Dimethylglutaric acid	Organic acid and Its derivatives	Organic acid and Its derivatives	159.07	160.17	[M-H]-	C7H12O4	1a	4839-46-7	20984	HMDB0002441	68502	6683	-	16974.59910000012	16974.59910000012	16974.59910000012	16974.59910000012	16974.59910000012	466729.612500002	176364.980499999	84872.9955000006	125898.822	139037.6365	389756.761000001	305655.1205	403874.004	144258.769	260756.0865	186820.474999999	302109.2495	339249.848	-	0.798066	0.258734	1.51505	0.599367	insig	1.89576	0.00386618	17.7241	4.14764	up	2.04804	0.0571714	11.6987	3.54828	insig
MEDN1334N	T3_negative	5-Methoxytryptophol	Amino acid and Its metabolites	Amino acids	236.0931	191.0946287	[M+HCOO]-	C11H13NO2	1b	712-09-4	12835	HMDB0001896	114833	-	-	3497740.07950002	2037840.57299999	2566799.53799999	4044909.27749999	3308940.56799998	5153151.15649998	3468021.89600001	3922545.73599997	6110223.25000002	6217415.80499997	907035.451500002	790859.845499998	914312.215999998	1041122.9165	879858.679999998	2375798.07850001	2260939.3665	2334554.514	-	1.66149	0.00183526	0.182265	-2.45589	down	1.85279	0.00329847	0.293292	-1.76959	down	1.59777	0.0257102	1.60915	0.686297	up
MEDN1382HN	HILIC_negative	1-Hydroxy-2-naphthoate	Organic acid and Its derivatives	Organic acid and Its derivatives	187.0419	187.0395191	[M-H]-	C11H7O3-	2	-	54675865	-	-	-	-	8619040.77450001	6805765.375	7100498.635	9811436.1255	8978343.61500001	7909713.18500001	8331484.14749997	8454077.566	7295471.59750002	6151105.46499999	5250646.56050001	5356589.2085	6448610.261	5192698.98000001	6251568.783	5588173.451	5913897.511	5270279.46750001	-	1.33851	0.00658304	0.747214	-0.420407	down	1.62771	0.00740031	0.689823	-0.535701	down	0.646182	0.399171	0.923194	-0.115294	insig
MEDN1409	T3_negative	12-Hydroxyoctadecanoic acid	FA	FFA	299.26	300.266445	[M-H]-	C18H36O3	1a	106-14-9	7789	HMDB0061706	85208	-	-	23744.8675000001	13927.2310000001	34385.2089999997	27016.0785	14116.403	80681.3885000004	36806.0495000002	13749.1615000001	33485.9404999997	20286.6410000002	71215.7464999998	57167.4489999998	108373.081999999	53249.7424999999	40735.2624999995	50748.6679999995	41959.6500000002	37928.1130000001	-	0.975621	0.11522	1.7877	0.838106	insig	1.64723	0.0170102	2.92201	1.54696	up	0.920741	0.298228	1.6345	0.708853	insig
MEDN1431	T3_negative	(±)14(15)-DiHETE	FA	Oxidized lipids	335.22	336.23006	[M-H]-	C20H32O4	1b	-	16061119	-	-	-	-	19849.4944999998	11955.8125	17039.7895	28254.1180000001	26803.7980000002	68180.2995	43267.2194999993	66993.3964999993	112828.917	77873.3204999989	18945.0784999999	23778.8389999999	27236.6865000003	9656.93099999996	26145.0104999999	23574.9855000001	24481.6005	31179.6785000002	-	1.49555	0.00772722	0.286508	-1.80335	down	0.00575232	0.935017	1.0179	0.0255913	insig	1.93296	0.00765977	3.55277	1.82894	up
MEDN1480	T3_negative	N-Arachidonoyl-L-Alanine	FA	FA	374.27	375.2773	[M-H]-	C23H37NO3	3	401941-73-9	40846579	-	-	-	-	4535.35199999997	1924.49999999999	6395.04600000003	8971.72499999998	8920.9749999999	12790.8785	21886.9580000002	14828.08	22930.9614999999	17875.9699999998	5831.99999999996	7046.89200000006	41096.3694999999	7698.00000000009	26994.6119999999	13431.4035	10866.2870000001	10906.9339999999	-	0.459327	0.96592	0.981786	-0.0265198	insig	1.079	0.175972	2.88373	1.52794	insig	1.73095	0.00148009	2.93723	1.55446	up
MEDN1485N	T3_negative	Glycerophospho-N-Arachidonoyl Ethanolamine	GP	LPE	500.2722	501.28554	[M-H]-	C25H44NO7P	2	201738-25-2	71684654	-	-	-	C04438	2195799.89099996	1575742.12649999	3126097.0285	3455544.633	2896401.615	3879330.51050001	4497575.65999998	3559235.46749995	2638092.05149999	3622011.35900001	3484085.92449999	3903444.44549995	3693372.59349997	4200465.57099997	4282311.51099998	2767153.24549999	3436786.21150001	2983807.51499999	ko00564	0.521017	0.447045	1.07515	0.104537	insig	1.41355	0.0163968	1.47655	0.562231	up	1.15417	0.0608644	1.37334	0.457694	insig
MEDN1496	T3_negative	2,6-Dimethoxybenzoic acid	Organic acid and Its derivatives	Organic acid and Its derivatives	181.05	182.05791	[M-H]-	C9H10O4	1b	1466-76-8	15109	HMDB0029273	545935	-	-	211489.684	156315.991	167732.6535	207263.3885	205817.8185	185427.4215	202085.887	184621.196	209225.4285	206434.4505	155778.675000001	156153.6705	163476.954	165226.7855	158996.3265	175401.882500001	202272.6735	161106.633	-	1.59194	0.00105177	0.809513	-0.304874	down	1.33256	0.0595701	0.842943	-0.246493	insig	0.649193	0.559403	1.0413	0.0583812	insig
MEDN1501	T3_negative	2'-O-methyluridine	Nucleotide and Its metabolites	Nucleotide and Its metabolites	257.08	258.085188	[M-H]-	C10H14N2O6	1b	2140-76-3	102212	HMDB0240328	-	-	-	81866.4790000001	40491.9300000001	63849.1855	63336.7189999999	41676.671	55016.3390000001	77069.1350000001	72942.079	74674.2640000001	61188.897	28732.7975	28611.513	50663.8649999999	42197.5824999999	29321.517	43858.4305	42256.823	47556.0615000002	-	1.46635	0.000832874	0.526642	-0.925106	down	1.30838	0.0446411	0.616464	-0.697911	down	0.92305	0.303723	1.17056	0.227195	insig
MEDN1515	T3_negative	5-hydroxymethyl-2'-deoxycytidine	Nucleotide and Its metabolites	Nucleotide and Its metabolites	256.09	257.101172	[M-H]-	C10H15N3O5	1b	7226-77-9	169016	-	-	-	-	15246.9195	17406.4955	31401.6485	19013.797	17588.541	25630.649	30706.732	28351.3940000001	22788.792	19880.4659999999	18689.059	20517.8045	23781.1354999999	10677.841	17497.82	20499.0089999999	14790.945	22070.976	-	1.06611	0.0374679	0.715806	-0.482359	down	0.280914	0.613716	0.905683	-0.142923	insig	0.990684	0.167359	1.26526	0.339437	insig
MEDN1518	T3_negative	Acetylvaline	Amino acid and Its metabolites	Amino acid derivatives	158.08	159.089544	[M-H]-	C7H13NO3	1b	96-81-1	66789	HMDB0011757	-	-	-	1332492.121	670272.684499996	1131025.4495	1423024.8515	1381245.391	1111712.194	1406549.614	1200743.73050001	1029704.8025	1391880.59450001	698036.420999999	722953.480500003	1027188.892	858900.922500003	1017789.869	902417.206500008	952124.245500007	705653.679999998	-	1.3221	0.00764148	0.704308	-0.505721	down	1.02037	0.0837679	0.72833	-0.457335	insig	0.268722	0.805605	1.03411	0.0483857	insig
MEDN1532	T3_negative	Galacturonic acid	Carbohydrates and Its metabolites	Sugar acids	193.04	194.042655	[M-H]-	C6H10O7	1b	685-73-4	439215	HMDB0002545	47962	6713	C00333	1005834.031	261632.9365	362954.974	460791.7535	619196.912	681491.4095	611988.545	583704.1465	781966.5925	739463.4565	260628.5825	248613.7535	328998.2025	226742.673	281284.77	375575.441	375339.9805	465995.073	ko00040,ko00053,ko00520,ko01100,ko01240,ko01250,ko02010	1.65227	8.44448e-05	0.396123	-1.33598	down	1.30515	0.103732	0.496703	-1.00955	insig	1.05673	0.35899	1.25391	0.326435	insig
MEDN1548*199	T3_negative	Val-Ala	Amino acid and Its metabolites	Small Peptide	187.11	188.116093	[M-H]-	C8H16N2O3	1b	27493-61-4	6992638	-	-	-	C00107	6648.55249999996	4748.37899999999	10574.2519999999	14383.068	6926.07250000003	16652.2020000001	14020.0115	5359.20950000001	8804.25499999999	9081.00599999997	20184.1895	20220.346	20871.24	8811.04050000002	15487.575	10333.993	9481.86700000001	14683.1615	ko02010	0.908439	0.0720562	1.58716	0.666447	insig	1.37638	0.0198227	1.97721	0.983468	up	0.703181	0.445072	1.24576	0.31702	insig
MEDN1549	T3_negative	Hydroumbellic acid	Benzene and substituted derivatives	Phenolics	181.05	182.05791	[M-H]-	C9H10O4	1b	5631-68-5	96384	HMDB0126386	-	-	C05582	836517.545500001	930846.614	926813.886	800631.589500002	904990.0725	1120923.005	933208.869	906287.058000002	1192788.482	1077567.9885	671351.31	887420.853	785104.778000001	817986.950499999	598452.0645	863479.945499999	709876.204499998	895974.226999999	ko00350,ko01100	1.3788	0.00463339	0.718883	-0.476171	down	1.20156	0.0706724	0.854656	-0.226584	insig	1.60742	0.0358216	1.18887	0.249587	up
MEDN1558	T3_negative	L-Ascorbyl 6-palmitate	Aldehyde,Ketones,Esters	Esters	413.25	414.261755	[M-H]-	C22H38O7	1a	137-66-6	54680660	HMDB0039883	-	-	D02412	26168.2960000002	17428.3449999999	25237.1904999999	13657.231	25067.2374999999	33386.1739999998	24852.4984999999	37601.23	19225.3019999997	26784.7249999998	32774.176	54894.7540000003	33045.0200000001	59021.366	36981.0770000004	27378.5364999999	25144.994	19185.1840000003	-	1.12992	0.0584813	1.52779	0.611443	insig	1.55163	0.0141315	2.01487	1.01069	up	0.853122	0.134816	1.31882	0.399247	insig
MEDN1559	HILIC_negative	Pro-Gly	Amino acid and Its metabolites	Small Peptide	171.08	172.084793	[M-H]-	C7H12N2O3	1b	2578-57-6	6426709	HMDB0011178	61695	-	C00107	230628.790499999	145977.7205	160090.8265	216145.4215	207921.221	166555.4525	222713.7045	161316.6015	193427.364500001	177762.634	125702.734500001	149513.451	178272.86	126144.025	145983.701	145097.998	177980.4165	141894.946499999	ko02010	1.21553	0.0285995	0.787194	-0.345208	down	1.30501	0.0465451	0.75525	-0.404974	down	0.0413525	0.706674	0.95942	-0.0597662	insig
MEDN1562	T3_negative	Monobutyl phthalate	Aldehyde,Ketones,Esters	Esters	221.08	222.08921	[M-H]-	C12H14O4	1a	131-70-4	8575	HMDB0013247	-	-	-	382542.727500003	201780.878	362003.516499999	379176.292	388501.084000003	475801.353000001	440011.2565	272199.8505	726245.412499996	474406.177000002	98550.0409999993	105990.4755	141222.475	93424.3540000006	112201.697	242379.0565	224961.824	241559.271000001	-	1.61808	0.00685458	0.230836	-2.11506	down	1.80001	0.00216323	0.321696	-1.63623	down	1.24865	0.147717	1.39362	0.478833	insig
MEDN1595	HILIC_negative	Xanthosine-5'-monophosphate	Nucleotide and Its metabolites	Nucleotide and Its metabolites	363.03	364.042018	[M-H]-	C10H13N4O9P	1b	25899-70-1	73323	HMDB0001554	15652	-	C00655	641190.603500002	462156.326499999	513155.250500004	820448.988500002	619804.618499998	626269.604000005	704737.7035	830594.288999993	583087.407499999	780985.387999997	357694.963000003	303556.970999997	440236.935500002	378594.943000004	361362.523999999	438186.920999999	578913.382499998	438140.922	ko00230,ko01100,ko01232	1.57665	0.000711218	0.522296	-0.93706	down	1.6181	0.0140183	0.602419	-0.731162	down	0.771464	0.261774	1.1534	0.205898	insig
MEDN1597	T3_negative	Phosphatidylethanolamine lyso alkenyl 16:0	GP	LPE	436.28	437.290626	[M-H]-	C21H44NO6P	3	-	134748036	-	-	-	C04438	1705926.75800001	757423.394999999	1252475.6735	1739356.2105	1758933.989	2274149.98900001	2209532.706	1857288.8325	2527479.88700001	2431016.56099999	1158745.972	1000749.119	1730090.042	1357718.735	1831023.4045	1444121.407	1251319.8425	1150853.004	ko00564	1.37199	0.0033585	0.62643	-0.674774	down	0.0355195	0.917125	0.981177	-0.0274142	insig	1.593	0.00992177	1.5663	0.64736	up
MEDN1606	T3_negative	Acetanilide	Benzene and substituted derivatives	Benzene and substituted derivatives	134.06	135.0684104	[M-H]-	C8H9NO	3	103-84-4	904	HMDB0001250	28884	6107	C07565	23912.7065	7829.29549999997	37507.9115000001	39325.6954999999	1565.859099999994	20267.0344999999	28145.8219999999	28508.4530000001	21169.0825	19187.5785	1565.859099999994	23182.344	1565.859099999994	1565.859099999994	17725.344	18649.0125000001	16621.6955	23902.4180000001	-	1.13473	0.0347848	0.388865	-1.36266	down	0.784048	0.195018	0.414061	-1.27209	insig	0.664593	0.86415	1.06479	0.0905743	insig
MEDN1608	T3_negative	FFA(22:4)	FA	FFA	331.26	332.2715304	[M-H]-	C22H36O2	2	28874-58-0	5497181	HMDB0002226	53487	6560	C16527	535406.117000001	293793.23	444472.166999998	457862.105	496297.558500004	534089.023999994	658011.606499997	639643.007500001	713729.736499995	694685.195000002	438193.718499998	652054.441500001	710560.932500001	523904.541500002	738373.175000005	492382.955999997	500024.966999996	449035.334499997	ko01040	0.38579	0.605709	0.945351	-0.0810782	insig	1.20322	0.0480704	1.37492	0.459346	up	1.6574	0.00508225	1.4544	0.540425	up
MEDN1612	T3_negative	Cytidine 2',3'-Cyclic Monophosphoric Acid	Nucleotide and Its metabolites	Nucleotide and Its metabolites	304.03	305.041286	[M-H]-	C9H12N3O7P	3	633-90-9	91746159	HMDB0011691	-	-	C02354	1274310.994	912104.426	3341357.9315	2601091.602	2313972.3545	901233.584999999	1235825.168	1188416.286	1115628.487	849906.269499999	3746229.327	5650001.781	4453622.44600001	4571919.79950001	4678895.692	2219082.512	2702103.598	2189397.941	ko00240,ko01100	1.66673	0.00017426	4.36602	2.12632	up	1.55448	0.00211848	2.21211	1.14542	up	1.43739	0.0800774	0.506664	-0.980899	insig
MEDN1613	T3_negative	Cytochalasin H	Hormones and hormone related compounds	Hormones and hormone related compounds	474.26	493.2828234	[M-H2O-H]-	C30H39NO5	3	53760-19-3	6434468	-	-	-	-	227094.119000002	58309.2950000006	98012.283	147012.6365	208270.1255	223785.564500001	301279.119000002	264197.163000004	180010.586000002	288478.855500001	202076.347000001	244609.756500001	308403.494999998	178141.8505	426735.678999997	175487.264499999	127786.7065	168180.619499999	-	0.144972	0.695991	1.08127	0.112725	insig	1.20777	0.0565461	1.84103	0.880514	insig	1.33936	0.0316066	1.70266	0.767789	up
MEDN1616	T3_negative	Val-Pro-Leu	Amino acid and Its metabolites	Small Peptide	326.21	327.2158064	[M-H]-	C16H29N3O4	3	90614-49-6	146208	-	-	-	C00098	794583.465500001	406856.516500002	458163.334000001	693870.210500001	682854.024500001	602660.928499999	543464.9515	495070.384500001	621922.425500002	654324.8685	198500.784	39700.156800000004	39700.156800000004	39700.156800000004	426680.19	540322.5115	531232.517999999	495096.905000001	ko02010	1.33272	0.0028589	0.255114	-1.97078	down	1.49527	0.00257816	0.245126	-2.02841	down	0.089417	0.777059	0.960846	-0.0576227	insig
MEDN1620	T3_negative	Glu-Val	Amino acid and Its metabolites	Small Peptide	245.11	246.121572	[M-H]-	C10H18N2O5	2	5879-06-1	6992567	HMDB0028832	68846	-	C00107	228963.335	89864.9184999999	109339.424	206143.637	200804.332500001	193411.761	246287.261	178193.153999999	196406.614500001	250210.2655	137154.957999999	126439.537	192428.0935	110630.996	150287.9055	157366.6495	130400.995	168425.5935	ko02010	1.3538	0.00900838	0.673495	-0.570261	down	0.364422	0.480011	0.858494	-0.220121	insig	1.08537	0.19807	1.27468	0.35014	insig
MEDN1631	T3_negative	UDP-xylose	Carbohydrates and Its metabolites	Sugars	535.04	536.0444559	[M-H]-	C14H22N2O16P2	3	3616-06-6	19235	HMDB0001018	16082	5948	C00190	1018684.8615	569810.770499999	564982.598	717109.867999999	888337.684	695352.899000001	790181.596000001	1051459.061	775945.998	1044284.454	277813.392	205063.2785	265983.6835	209262.511	313409.205500001	664189.653499999	665921.612999998	657772.190499999	ko00520,ko01100,ko01250	1.63063	0.000683549	0.291822	-1.77684	down	1.80611	0.00412524	0.33827	-1.56375	down	0.709477	0.332617	1.15917	0.213089	insig
MEDN1640	T3_negative	Glu-Tyr	Amino acid and Its metabolites	Small Peptide	309.11	310.116486	[M-H]-	C14H18N2O6	2	3422-39-7	515717	HMDB0028831	73513	-	C00107	455058.055999998	266852.9605	265733.587	486294.183500001	344990.8615	365379.8275	407596.548	296824.6355	286470.871	287253.356	379022.982499999	466538.7275	811931.012	581004.516500001	718287.825499998	316694.1735	312238.3265	341837.575	ko02010	1.32882	0.0266505	1.79905	0.847236	up	1.27649	0.0450393	1.62556	0.70094	up	0.277875	0.527258	0.903567	-0.146296	insig
MEDN1643	T3_negative	LPA(18:1/0:0)	GP	LPA	435.25	436.2589903	[M-H]-	C21H41O7P	2	-	5497152	HMDB0007855	-	-	C00681	2077658.003	958373.916999998	1578129.56	2073217.6475	1922824.3655	2630604.04249999	3014832.89899999	2629472.90000001	2929828.8765	2487083.59	2417621.36500001	2765460.20200001	3175672.441	2775423.4595	3299643.41899999	1902967.24400001	1421823.2635	1890598.61449999	ko00561,ko00564,ko01100,ko04080	0.44149	0.454875	1.05419	0.0761388	insig	1.50504	0.00271562	1.67636	0.745334	up	1.66364	0.00545389	1.59019	0.669195	up
MEDN1656	T3_negative	Hydroxypiperazic acid	Heterocyclic compounds	Heterocyclic compounds	145.06	146.1055277	[M-H]-	C5H10N2O3	2	-	129859924	-	-	-	C00739	4873504.115	2680033.84099999	3044101.76499999	4382764.0185	4040731.595	4495711.121	4076346.8965	4438893.4235	4146251.557	3989189.4565	2936210.4385	3052100.61799999	4124684.4255	2944719.6415	4024028.8075	2574612.492	2809069.881	3142054.1495	ko00310,ko00470,ko01100	1.17619	0.03626	0.807785	-0.307956	down	0.476451	0.456265	0.89804	-0.155148	insig	0.823726	0.366117	1.11173	0.152808	insig
MEDN1675	T3_negative	2-Deoxy-D-ribofuranose 5-phosphate	Nucleotide and Its metabolites	Nucleotide and Its metabolites	213.02	214.0242393	[M-H]-	C5H11O7P	2	102916-66-5	439288	-	-	-	C00673	268134.25	187205.4095	246133.816	371940.0905	137357.018	162509.8115	248933.7025	161709.5615	235188.21	247885.837	77055.786	141172.1345	204197.688	104987.103	143782.3145	194368.1095	148532.394	126437.436	ko00030,ko01100	1.16426	0.0309042	0.635465	-0.654116	down	1.27674	0.0528962	0.554354	-0.851122	insig	0.199048	0.514048	0.872359	-0.197005	insig
MEDN1692	T3_negative	Phosphatidylethanolamine lyso alkenyl 18:3	GP	LPE	460.28	461.290626	[M-H]-	C23H44NO6P	3	-	-	-	-	-	C04438	3791251.487	2619343.6115	2869181.5625	3479328.67649999	3405037.6895	4283231.81300001	4450379.4485	4649976.76899999	4412933.0255	5115311.99649999	3670539.925	4150327.40349999	5206012.429	5242488.428	5653914.816	4445889.3275	4033655.318	4716361.956	ko00564	0.222525	0.634341	1.04415	0.0623225	insig	1.5271	0.0101626	1.48002	0.565618	up	1.84029	0.00118806	1.41745	0.503296	up
MEDN1712	T3_negative	Flavin Single Nucleotide(FMN)	CoEnzyme and vitamins	CoEnzyme and vitamins	455.1	456.104618	[M-H]-	C17H21N4O9P	1a	130-40-5	643976	HMDB0001520	17621	6295	C00061	496778.027	216929.4815	285760.617	538638.387499999	406894.181999999	417264.813999999	567815.6855	563745.683000001	526598.934499999	632114.9275	156229.5025	202873.1915	342001.155999999	199295.606	327850.749499999	226481.508500001	247525.04	226041.067000001	ko00740,ko01100,ko01240	1.47439	0.000437209	0.453641	-1.14038	down	1.104	0.0877098	0.631491	-0.663166	insig	1.27052	0.0710862	1.39205	0.477212	insig
MEDN1714	T3_negative	Isokaurenoic acid	Organic acid and Its derivatives	Organic acid and Its derivatives	301.22	302.22458	[M-H]-	C20H30O2	1b	6730-83-2	73062	-	-	-	C11874	5945056.14049995	4541188.78249999	5846986.03499998	6390755.5675	6342141.98149996	6485641.58399997	8641524.36100006	7021415.74900005	8287625.92800006	8117549.08799998	5902532.67749999	6671067.71949999	6519053.751	7121877.907	8686171.64099999	8711142.09200003	6708204.77799995	6835134.96500006	ko01100	0.664355	0.274621	0.905248	-0.143615	insig	1.15831	0.0813177	1.20073	0.263917	insig	1.70759	0.00754901	1.32642	0.407533	up
MEDN1736	HILIC_negative	4-Hydroxyphthalic acid	Benzene and substituted derivatives	Phenolic acids	181.01	182.021525	[M-H]-	C8H6O5	1b	610-35-5	11881	-	-	-	C06680	297855.803500001	177721.934999999	203691.9675	293564.83	290301.3535	307927.855999999	330884.654	312382.8275	278757.3935	307950.952999999	204015.8925	192264.956999999	296733.357	185744.297	237720.346	232712.324500001	235549.302	205558.425499999	-	1.35579	0.0110872	0.725974	-0.462009	down	0.56109	0.398295	0.883894	-0.178054	insig	1.2152	0.0989908	1.21753	0.283955	insig
MEDN1741	T3_negative	4-(Methylthio)benzoic acid	Organic acid and Its derivatives	Organic acid and Its derivatives	167.02	168.0245	[M-H]-	C8H8O2S	1b	13205-48-6	83230	-	-	-	-	19240.9069999999	15812.5275	16996.6040000001	17826.9455000001	16136.2415000002	1918.99859999999	1918.99859999999	13913.34	1918.99859999999	1918.99859999999	14377.0835	18303.319	11192.6889999998	9594.99299999995	10835.9775	18326.4425000001	11265.858	13774.7655	-	1.358	0.020906	2.97851	1.57459	up	1.35603	0.0482125	0.747607	-0.419649	down	1.96708	0.00460257	0.251	-1.99424	down
MEDN1758*178	HILIC_negative	Dextrin	Carbohydrates and Its metabolites	Sugars	503.16	504.16904	[M-H]-	C18H32O16	1b	9004-53-9	62698	HMDB0006857	-	-	C00721	4582.7075	1496.22650000001	4227.9765	6626.68599999997	10068.483	2556.51600000001	3706.44350000001	3199.45050000003	3458.14950000003	2778.08200000001	7175.44549999999	10056.4764999999	13090.7265	10110.6575	16801.689	6437.14849999993	5935.64999999999	6013.11850000004	ko00500,ko01100	1.59906	0.00664825	3.64586	1.86626	up	1.30571	0.0239737	2.11965	1.08383	up	0.835384	0.188553	0.581386	-0.782431	insig
MEDN1760	HILIC_negative	cellobiose	Carbohydrates and Its metabolites	Sugars	341.11	342.116215	[M-H]-	C12H22O11	1b	528-50-7	10712	HMDB0000055	36217	3480	C06422	376717.416000001	433219.541999998	284477.2945	555874.560000003	735116.026999998	109986.8695	69321.5540000001	144307.9795	166907.5765	111998.2695	413733.138499997	377193.6105	557488.711999996	554402.943000001	610728.160500001	358354.004	337134.262500001	293987.417499999	-	1.60699	0.00048873	4.17171	2.06064	up	0.289816	0.78537	1.05372	0.0754903	insig	1.95292	0.00909128	0.252587	-1.98515	down
MEDN1771	T3_negative	4,4'-Dihydroxybenzophenone	Benzene and substituted derivatives	Benzene and substituted derivatives	213.06	214.062995	[M-H]-	C13H10O3	1b	611-99-4	69150	-	-	-	C14220	331460.102000004	337034.219499997	367925.616499995	345624.525999997	299313.671	305042.0435	285512.1365	336895.719999999	286155.864500002	291339.763	315516.881500003	326268.835499999	340422.939500002	313518.724499998	294091.424000004	358764.754500001	308397.381	322206.093499998	-	0.770999	0.206882	1.0564	0.0791511	insig	0.79551	0.216854	0.945556	-0.0807647	insig	1.55324	0.0440697	0.895077	-0.159916	down
MEDN1787	T3_negative	7,8,4'-Trihydroxyisoflavone	Benzene and substituted derivatives	Benzene and substituted derivatives	269.05	270.052825	[M-H]-	C15H10O5	1b	75187-63-2	5466139	HMDB0033860	-	-	C01477	860597.329000001	371647.15	520644.004500002	853810.2885	689336.246	874822.738999996	850057.122499995	730829.989	843279.419000001	826544.067000001	365517.563000003	345631.406499999	596486.321499999	357950.064500001	413811.066000002	495188.960000002	508592.8235	484515.032500003	ko01100	1.57362	0.000223906	0.504031	-0.988416	down	1.2285	0.0628392	0.630878	-0.664567	insig	1.17753	0.158408	1.25167	0.323849	insig
MEDN1803	T3_negative	4-(4-(Benzo[d][1,3]dioxan-5-yl)-5-(pyridin-2-yl)-1H-imidazol-2-yl)benzamide	Benzene and substituted derivatives	Benzene and substituted derivatives	383.11	384.122241	[M-H]-	C22H16N4O3	1b	301836-41-9	4521392	-	-	-	-	7045.76450000001	5452.32900000003	13811.7965	8389.27900000001	10629.738	8610.40650000003	6584.90099999994	5953.56549999999	8660.53299999999	9919.5875	1090.4658000000059	1090.4658000000059	1090.4658000000059	1090.4658000000059	6334.76150000003	9515.1445	10433.589	6102.54750000001	-	1.4154	0.00252704	0.26924	-1.89304	down	1.57131	0.0058248	0.235978	-2.08328	down	0.389435	0.518522	0.87646	-0.190239	insig
MEDN1805	T3_negative	FFA(16:1)	FA	FFA	253.22	254.22513	[M-H]-	C16H30O2	1a	373-49-9	445638	HMDB0003229	28716	188	C08362	12747619.2205	6106848.52700002	8332978.26550006	9167612.66250006	10076472.048	11179413.7135	13733164.2330002	13082238.2615001	12214207.1785	12495515.4700001	11064437.2134999	11555843.0955001	10078838.224	11136811.51	14149240.1444999	12310890.0295	10212599.4344999	12151161.5330001	ko00061,ko01100	0.646251	0.281353	0.924736	-0.112886	insig	1.04516	0.116565	1.24883	0.320579	insig	1.4653	0.036938	1.35047	0.433465	up
MEDN1879	T3_negative	Amentoflavone	Benzene and substituted derivatives	Benzene and substituted derivatives	537.08	538.09	[M-H]-	C30H18O10	1b	1617-53-4	5281600	-	-	-	C10018	9471.00799999998	11271.9085000001	14172.885	16905.8844999999	12054.5305	6582.72500000003	1316.545000000006	8117.66599999997	9192.55850000006	1316.545000000006	19766.9905	11955.427	12401.1395	9010.75950000003	13199.3505	8855.50900000004	11772.4104999999	10383.6115	-	1.18342	0.0115784	2.5007	1.32233	up	0.148555	0.828275	1.03847	0.0544624	insig	1.49445	0.00854578	0.415273	-1.26787	down
MEDN1886	T3_negative	L-3-Phenyllactic acid	Organic acid and Its derivatives	Organic acid and Its derivatives	165.06	166.062995	[M-H]-	C9H10O3	1a	20312-36-1	444718	HMDB0000748	32978	-	-	121584.1565	71326.338	41330.5185000001	54906.5154999998	51123.8515000002	68169.73	101183.962999999	67197.8884999997	65804.3594999998	88254.3685	18842.797	16098.1000000001	36076.0289999999	21547.432	23667.8245	44741.1100000002	48151.5505	38134.2535000002	-	1.59837	0.000507013	0.297566	-1.74872	down	1.65656	0.0325417	0.341587	-1.54968	down	0.843019	0.550397	1.14794	0.199044	insig
MEDN1933	HILIC_negative	Asp-Gly	Amino acid and Its metabolites	Small Peptide	189.05	190.15	[M-H]-	C6H10N2O5	1b	3790-51-0	151148	-	-	-	C00107	115592.502	62648.24	127020.3965	117131.724	106448.125500001	134464.2955	142179.851000001	111281.2125	180441.437	153435.479	106428.814	124660.009	173741.9365	117817.211999999	147601.405	118157.459999999	110006.970000001	116252.557	ko02010	0.4304	0.549851	0.928578	-0.106906	insig	1.01246	0.123995	1.26739	0.341864	insig	1.42134	0.0423491	1.36488	0.44877	up
MEDN1956	T3_negative	L-methionylglycine	Amino acid and Its metabolites	Amino acid derivatives	205.07	206.07306	[M-H]-	C7H14N2O3S	1b	7403-12-5	6992930	-	-	-	-	183763.3315	107425.5645	147206.6705	138902.04	191971.312	158567.5885	220306.97	216913.1175	133284.972	127031.38	219535.6775	271646.129	316398.876	282751.8525	401521.837	193933.844	180320.366	194506.3935	-	1.37375	0.00988581	1.74261	0.801249	up	1.66079	0.00532723	1.93931	0.955547	up	0.335753	0.513358	1.11288	0.154298	insig
MEDN1973	T3_negative	Asn-Tyr	Amino acid and Its metabolites	Small Peptide	294.11	295.116822	[M-H]-	C13H17N3O5	1a	-	9900771	-	-	-	C00107	603147.284499998	392571.381	584954.570000001	675189.811000001	639381.851999999	356605.065500001	482442.0115	533570.003000001	354574.832999999	435465.993500002	547230.7785	431885.117	604234.5465	608821.688499999	651645.506000001	416853.214499998	455247.760499999	487219.641000002	ko02010	1.15855	0.0301428	1.31496	0.395023	up	0.00454424	0.872874	0.982237	-0.0258564	insig	1.47698	0.0444523	0.746969	-0.42088	down
MEDN1987	T3_negative	Tyr-Val	Amino acid and Its metabolites	Small Peptide	279.14	280.14286	[M-H]-	C14H20N2O4	1b	17355-09-8	7009560	-	-	-	C00107	225359.970999999	199305.7605	228101.236999999	273207.602500001	195727.4655	150278.1745	192305.833	247516.575	112510.227	134956.1745	228987.576999999	184012.3805	259414.976	272117.378500001	291241.1555	162993.373	148158.375	167967.9385	ko02010	1.18804	0.0319445	1.47543	0.561138	up	0.650191	0.359069	1.10169	0.139725	insig	1.48653	0.0821667	0.746693	-0.421413	insig
MEDN1990N	T3_negative	Isopentenyl pyrophosphate	Organic acid and Its derivatives	Phosphoric acids	305.0175	246.0058268	[M+CH3COO]-	C5H12O7P2	1b	358-71-4	1195	HMDB0001347	16584	6181	C00129	9953476.6485	4674255.79899999	15258868.6105	13400775.883	14287237.4355	9921714.96899998	7875422.92299999	7929799.954	8984564.49799999	9090599.417	17946717.9340001	18210143.797	19770570.9635	19519950.7605	18624193.309	12822229.756	12614195.6655	12000669.7925	ko00900,ko01100	1.65896	6.27421e-08	2.14765	1.10276	up	1.34899	0.0182026	1.63391	0.708326	up	0.676281	0.229212	0.760788	-0.394433	insig
MEDN1992	T3_negative	Trp-Asn	Amino acid and Its metabolites	Small Peptide	317.13	318.132806	[M-H]-	C15H18N4O4	1a	175027-11-9	7020170	-	-	-	C00107	21794.5985000001	10375.259	17222.293	32390.0445000001	23914.5500000001	13852.5	6203.442	24597.434	14250.3625	11991.5635	26895.01	24352.645	33525.5680000001	43173.7034999999	51062.3715000001	18432.5	20181.039	23552.4115	ko02010	1.38365	0.00863035	2.52498	1.33627	up	1.2512	0.0484986	1.69361	0.760104	up	1.12026	0.178903	0.670743	-0.576169	insig
MEDN2002*200	T3_negative	N-Acetyl-L-Glutamic Acid	Amino acid and Its metabolites	Amino acid derivatives	188.06	189.06372	[M-H]-	C7H11NO5	1b	1188-37-0	70914	HMDB0001138	17533	-	C00624	469532.275	207527.466	384690.771	387078.265500001	376539.0995	415519.0045	378509.806	379408.377500001	394292.8175	445153.8325	202825.585000001	201478.4295	236321.0245	178340.2345	214354.546	272826.3435	278561.442	275119.592	ko00220,ko00470,ko01100,ko01210,ko01230	1.65959	3.06162e-06	0.513353	-0.961977	down	1.51711	0.0192644	0.566089	-0.8209	down	0.689446	0.441826	1.10273	0.141077	insig
MEDN2006	T3_negative	Tyr-Ile	Amino acid and Its metabolites	Small Peptide	293.15	294.15851	[M-H]-	C15H22N2O4	1b	40829-32-1	7019110	-	-	-	C00107	333674.660499999	165991.7765	277887.805499999	380220.878999999	233499.478999999	131756.1525	191907.770500001	322023.407	151567.734	144559.811999999	289738.622	232766.319000001	352487.345999998	316407.264000001	315946.397999998	184029.3025	231130.812	236335.498999998	ko02010	1.2578	0.0287039	1.60047	0.678495	up	0.481219	0.603582	1.08343	0.115603	insig	1.32403	0.117402	0.676944	-0.562892	insig
MEDN2009	T3_negative	2-Hydroxy-3-Methyl Butanoic Acid	Organic acid and Its derivatives	Organic acid and Its derivatives	117.06	118.063	[M-H]-	C5H10O3	1a	4026-18-0	99823	-	-	-	C20827	236724.537999999	199629.774	137129.853999999	263769.712500001	165430.666999999	136850.4715	268134.252000001	179281.058	110342.956	144384.516499999	72504.1799999998	87246.8759999999	120446.625	69479.0999999999	130488.57	137308.7075	105911.602000001	118498.178	ko00280,ko01100	1.17069	0.0575012	0.572311	-0.805128	insig	1.62347	0.00674982	0.47888	-1.06226	down	0.725324	0.387408	0.836747	-0.257137	insig
MEDN2013	T3_negative	Val-Phe-Ala	Amino acid and Its metabolites	Small Peptide	334.18	335.18	[M-H]-	C17H25N3O4	1b	-	90419345	-	-	-	C00098	130714.9515	44002.8899999998	117883.2845	67796.6829999999	131242.707	41292.1160000001	85668.8450000002	98293.7195	31356.9955	45445.5980000001	34649.951	21853.3975	22832.558	40202.3215	55172.2025000001	60236.5095000003	55997.8050000002	58791.9764999999	ko02010	0.861479	0.134731	0.578402	-0.789856	insig	1.47589	0.0207259	0.355362	-1.49264	down	1.22561	0.130029	0.614386	-0.702782	insig
MEDN2027	T3_negative	Trp-Leu	Amino acid and Its metabolites	Small Peptide	316.17	317.173942	[M-H]-	C17H23N3O3	1a	13123-35-8	6997510	-	-	-	C00107	32419.1519999999	16835.2215	37172.9389999999	40212.4980000001	24071.4770000001	19476.965	14030.652	28456.2175	16261.7745000001	14823.354	36277.622	30619.218	34111.031	40605.9075	52793.4634999999	29877.4650000001	22971.1015	36675.0915000002	ko02010	1.49487	0.00323318	2.0893	1.06302	up	0.983642	0.168375	1.28993	0.367294	insig	1.48078	0.0581049	0.617399	-0.695725	insig
MEDN2083N	T3_negative	N-Acetyltyramine	Benzene and substituted derivatives	Phenolics	178.0876	179.0946287	[M-H]-	C10H13NO2	2	1202-66-0	121051	-	-	-	-	627515.699000003	378806.614999999	521279.962999998	862857.229499997	562870.788499997	498818.728999999	529977.987	735930.417999997	530498.008000001	587589.567499998	297068.1465	259890.884499999	307783.16	285699.015499999	208704.747	405913.076500001	372612.861499999	400751.169999999	-	1.58627	0.00089263	0.471465	-1.08478	down	1.69542	0.0143494	0.460208	-1.11964	down	0.103785	0.88045	0.976123	-0.0348646	insig
MEDN2099	T3_negative	(2s)-2-Amino-4-sulfinobutanoic acid	Amino acid and Its metabolites	Amino acid derivatives	166.02	167.025229	[M-H]-	C4H9NO4S	1b	2686-70-6	75896	-	-	-	-	50770.5265	27172.5705	40993.743	49379.1385	44483.363	39894.3895	66779.0509999999	34466.0085	50346.1725	36291.738	20016.719	23987.908	30081.311	24076.789	21868.82	45716.487	39619.5655	48705.94	-	1.43732	0.0201638	0.526969	-0.924211	down	1.61171	0.00862767	0.56406	-0.82608	down	0.462304	0.694193	1.07039	0.0981307	insig
MEDN2103*198	T3_negative	3-Hydroxy-L-phenylalanine	Amino acid and Its metabolites	Amino acid derivatives	180.07	181.073894	[M-H]-	C9H11NO3	1a	587-33-7	6950578	-	-	-	C20807	34490044.895	14921420.6175	29127989.71	21744675.898	31797551.904	32663620.2665	27725422.7815	35515268.5880001	29329601.306	36533302.2505	16425444.5965	19454929.4615	20331784.179	18528333.361	24537412.5685	27414873.6725	25759467.8405	28908835.867	-	1.51428	0.000515606	0.613708	-0.704375	down	0.86744	0.14507	0.75164	-0.411886	insig	0.907604	0.186709	1.22475	0.292489	insig
MEDN2117	T3_negative	Hyp-Thr	Amino acid and Its metabolites	Small Peptide	231.1	232.105923	[M-H]-	C9H16N2O5	1b	-	-	-	-	-	C00107	4056697.1135	2385528.638	3415062.752	4233330.469	4311329.4245	3545255.8855	5057748.1075	4685446.484	3430761.997	3585663.008	4421645.232	4865149.7605	6117584.59700001	4516083.002	6083334.138	3851355.4365	4145624.2025	3899473.4565	ko02010	1.09233	0.0539585	1.28067	0.356896	insig	1.34925	0.0191527	1.4131	0.498864	up	0.479563	0.462595	1.10341	0.141968	insig
MEDN2127	T3_negative	Asn-Gln	Amino acid and Its metabolites	Small Peptide	259.1	260.11262	[M-H]-	C9H16N4O5	1b	14608-83-4	446922	HMDB0028729	73421	-	C00107	934730.575	414587.259	554741.732499999	673312.743	1222244.5965	908427.878	930188.992999999	846590.8815	904502.731	967382.904	669236.369	527791.4415	647512.228	487202.454	803962.926500001	747812.8075	647985.5695	923673.641	ko02010	1.41103	0.00503567	0.688093	-0.539324	down	0.427122	0.427392	0.825269	-0.277064	insig	0.924355	0.353318	1.19936	0.26226	insig
MEDN2129*175	HILIC_negative	Lys-Asp	Amino acid and Its metabolites	Small Peptide	260.13	261.13302	[M-H]-	C10H19N3O5	1b	20556-18-7	6426943	HMDB0028947	-	-	C00107	1189664.239	652194.839500002	1446874.981	1455555.584	1566048.55300001	1261501.115	1774702.67850001	1339193.91200001	1450192.8425	1763518.78100001	1103705.571	947027.576499997	1199891.6335	972853.619000004	1059090.465	1718505.374	1283381.076	1113127.89050001	ko02010	1.44863	0.00908103	0.696072	-0.522691	down	0.487342	0.286702	0.837129	-0.256478	insig	0.852204	0.234342	1.20265	0.266213	insig
MEDN2135	T3_negative	γ-Glu-Met	Amino acid and Its metabolites	Small Peptide	277.09	278.09419	[M-H]-	C10H18N2O5S	1b	17663-87-5	7009567	-	-	-	C00107	375568.914500001	242922.311	195395.7915	335060.831499999	358559.1695	424799.011	532934.8165	355370.857999999	427314.4955	373896.813499999	299649.5235	219813.3255	456759.853499999	306876.102499999	370108.506499999	296476.693	283635.697	326928.628499999	ko02010	0.947718	0.105573	0.781911	-0.354923	insig	0.334263	0.596543	1.09665	0.133103	insig	1.54087	0.0321392	1.40252	0.488026	up
MEDN2136	T3_negative	Phe-Ile	Amino acid and Its metabolites	Small Peptide	277.16	278.16359	[M-H]-	C15H22N2O3	1b	22951-94-6	7010566	HMDB0028998	-	-	C00107	125966.9795	86340.0800000003	65276.9050000001	102014.077	89052.2460000001	46001.6839999998	88435.7684999999	111056.828	58519.7884999998	84316.9125	77529.3465000004	62907.6455000001	36516.8839999999	79030.9175	54223.638	55972.2389999998	72528.3095	75379.1250000002	ko02010	0.541299	0.298927	0.798825	-0.324049	insig	1.31113	0.0389754	0.661919	-0.595274	down	0.878526	0.322897	0.828616	-0.271225	insig
MEDN2166	T3_negative	2-((2-(2-Hydroxyethoxy)-4-nitrophenyl)amino)ethanol	Benzene and substituted derivatives	Benzene and substituted derivatives	241.08	242.090273	[M-H]-	C10H14N2O5	1b	59820-43-8	62158	-	-	-	C19431	1681970.48	815826.094499998	1039955.168	1318240.871	1010443.2605	1439023.20499999	1453625.96999999	1526302.6465	1463999.5775	1562808.365	616091.483000003	746708.603999997	1032662.3715	766079.076000002	802563.742500004	962401.989500003	895769.4065	900754.556500004	-	1.5936	0.000205098	0.532398	-0.909424	down	1.29734	0.0638555	0.675726	-0.565489	insig	1.35342	0.103226	1.26921	0.343935	insig
MEDN2198	T3_negative	5-Nitrosalicylic acid	Benzene and substituted derivatives	Benzene and substituted derivatives	182.01	183.016774	[M-H]-	C7H5NO5	1b	96-97-9	7318	-	-	-	C19789	66225.8040000002	47068.7469999999	78135.4455000002	78208.0295	54343.7869999997	34665.9320000004	75437.3910000008	68979.5365	69946.6254999991	51106.4564999997	6933.1864000000805	6933.1864000000805	6933.1864000000805	6933.1864000000805	6933.1864000000805	51641.8044999997	44873.5165000009	50449.5985000001	-	1.657	0.00215013	0.115501	-3.11403	down	1.90583	0.000760824	0.107	-3.22432	down	0.406191	0.64011	0.926397	-0.110297	insig
MEDN2218	T3_negative	Ammelide	Heterocyclic compounds	Heterocyclic compounds	127.03	128.09	[M-H]-	C3H4N4O2	1b	645-93-2	12584	-	-	-	C08734	41715.908	22192.3885	36126.649	34621.1305	45704.927	46299.413	47492.0345	27214.346	60082.583	53559.081	25290.631	26187.1	40988.442	24373.1515	32084.3985	40464.609	29472.1465	29465.1345	-	1.20094	0.0333043	0.63467	-0.655921	down	0.698361	0.251497	0.825698	-0.276314	insig	1.15523	0.152804	1.30099	0.379607	insig
MEDN2292	T3_negative	Isopropyl 3-(3,4-dihydroxyphenyl)-2-hydroxypropanoate	Benzene and substituted derivatives	Benzene and substituted derivatives	239.09	240.099775	[M-H]-	C12H16O5	3	-	44234503	-	-	-	-	1776587.181	1263782.134	1397410.4375	1735902.0005	1150219.5915	1333352.9945	1566610.9445	1318151.839	1653684.028	2210425.2535	1334421.119	871015.788000001	748352.850000001	1018398.16	1110225.252	1292780.631	1937046.7905	1372874.152	-	1.31649	0.0173133	0.628838	-0.669239	down	1.35984	0.024754	0.693949	-0.527099	down	0.711679	0.481824	1.10354	0.14214	insig
MEDN2326	T3_negative	5-Hydroxyisourate	Organic acid and Its derivatives	Organic acid and Its derivatives	183.02	184.023256	[M-H]-	C5H4N4O4	3	6960-30-1	250388	HMDB0030097	18072	-	C11821	6688636.017	5282702.46049999	7083244.4685	4898964.65399999	6396265.641	5311468.51	4776805.34500001	4423849.13399999	5283706.69999999	5364788.604	5466005.486	7441882.053	7144867.7015	7642951.6955	8450756.27450001	6093961.58699999	6183902.21949998	6075462.695	ko00230,ko01100	1.41055	0.00818947	1.43663	0.522687	up	1.05102	0.111124	1.19099	0.252167	insig	1.25476	0.0678862	0.829021	-0.27052	insig
MEDN2329N	T3_negative	1-Caffeoyl-beta-D-glucose	Heterocyclic compounds	Heterocyclic compounds	683.1828	342.0950823	[2M-H]-	C15H18O9	3	-	5281761	HMDB0302440	-	-	C10433	505963.913499999	304908.5265	363813.784500001	547409.068500001	409334.435	435735.075	929188.433500001	449289.914500001	390529.104	684348.739499999	325952.276	217594.9845	454680.5205	270185.6365	224320.260000001	337189.7645	275214.877	285655.318	-	1.26894	0.0491162	0.516679	-0.952659	down	1.18145	0.0749618	0.700344	-0.513865	insig	1.0006	0.225578	1.35547	0.438794	insig
MEDN2337	T3_negative	Gallicacid	Organic acid and Its derivatives	Organic acid and Its derivatives	169.01	170.021525	[M-H]-	C7H6O5	1b	149-91-7	370	HMDB0005807	30778	3295	C01424	243797.395499999	95582.1400000004	102840.089	192230.1525	188829.306	327171.54	274288.215999999	330659.2775	300645.054	436513.215	236403.645	207485.817499999	289293.053500001	222415.7555	320843.938000001	187785.816999999	194368.081500001	227241.432	-	1.10681	0.0567003	0.764668	-0.387095	insig	1.22734	0.0365765	1.55044	0.632675	up	1.72346	0.00274053	2.0276	1.01977	up
MEDN2346	T3_negative	3-Oxocholic acid	Bile acids	Bile acids	405.26	406.271925	[M-H]-	C24H38O5	1b	2304-89-4	5283956	HMDB0000502	88108	5488	-	1875641.84100001	1380389.79599999	1653134.283	1682990.25100001	1720869.347	2741307.02599998	2800681.26949999	2421179.218	3512505.05399999	3515033.19899999	2170661.569	2123994.4625	2734639.071	1882156.17	2433882.626	1875731.3455	1591862.50100001	2126535.302	-	1.24581	0.0282778	0.756825	-0.401969	down	1.5643	0.0100828	1.36477	0.448654	up	2.04425	0.00225477	1.80328	0.850623	up
MEDN2350	T3_negative	phenol	Benzene and substituted derivatives	Phenolics	93.03	94.1112	[M-H]-	C6H6O	1b	108-95-2	996	HMDB0000228	15882	128	C15584	221488.050999999	93868.411	172460.754	193363.8495	185101.6515	273800.7455	283370.409000001	210830.815999999	313695.475000001	325513.662499999	188845.526	156216.3415	335119.0865	193753.684	297538.013	189342.9135	170129.807500001	160622.852000001	-	0.744385	0.280427	0.832478	-0.264516	insig	0.915215	0.179536	1.3523	0.435413	insig	1.67004	0.00619005	1.62442	0.699929	up
MEDN2351	T3_negative	2-Phospho-D-glyceric acid	Organic acid and Its derivatives	Phosphoric acids	184.99	185.9929391	[M-H]-	C3H7O7P	1b	3443-57-0	439278	HMDB0003391	17835	6915	C00631	1756686.5455	2384764.5435	1229906.3635	2778848.792	1830300.3695	3109242.314	2522241.687	2497396.4945	1966690.2905	2328791.9555	1373353.327	933281.5705	1096980.1735	1142946.5935	1292745.7865	1571566.9925	1960517.96	1638958.908	ko00010,ko00030,ko00260,ko00561,ko00630,ko01100,ko01200,ko01230	1.57054	0.000943777	0.469988	-1.0893	down	1.49423	0.0339882	0.585071	-0.773316	down	1.02902	0.176336	1.24486	0.315987	insig
MEDN2352*211	T3_negative	LPE(0:0/14:0)	GP	LPE	424.25	425.254239	[M-H]-	C19H40NO7P	3	-	53480919	HMDB0011470	-	-	C04438	43302836.8014998	16034534.3984998	20921250.8995	32099886.7830001	35011712.7450003	47750379.0975008	47891600.1425004	66732681.9535001	56709105.5024998	50696463.1620004	22766945.8205001	26325355.4004998	28218277.509	22237130.7115	32434737.2520003	32526813.7554998	23237174.5260002	30534997.8155002	ko00564	1.57158	0.000476661	0.489222	-1.03144	down	0.234541	0.583057	0.895584	-0.159099	insig	1.63252	0.00457631	1.83063	0.87234	up
MEDN2357	T3_negative	FFA(14:1)	FA	FFA	225.19	226.19328	[M-H]-	C14H26O2	2	544-64-9	5281119	HMDB0002000	27781	6424	C08322	460786.930000002	240678.296499998	473859.905999999	396601.690999999	432790.176499997	584838.757000002	698922.213000004	517416.747500002	521909.753499998	465497.867	545049.537500002	468162.424499996	247218.288000001	439674.5445	293139.1145	398147.181000001	470211.894500004	320533.454	-	1.03552	0.0521555	0.714787	-0.484415	insig	0.0793501	0.974662	0.994277	-0.00828033	insig	1.40912	0.0273695	1.39101	0.476135	up
MEDN2362	T3_negative	LPE(17:0/0:0)	GP	LPE	466.29	467.301191	[M-H]-	C22H46NO7P	3	-	52925149	-	-	-	C04438	3648881.76099998	2080314.38649999	3244117.07649998	3875889.21299999	3919619.83600002	4122672.47300003	6582186.09599996	7302528.82299998	5363483.46799999	6066652.11549997	3049831.67849999	3866135.07849999	4737988.30699995	6428718.226	6322049.56299998	4592991.98299998	4324378.84349997	3022716.0845	ko00564	0.628571	0.276672	0.829035	-0.270496	insig	1.11621	0.087606	1.45536	0.541379	insig	1.61582	0.00599274	1.75549	0.811875	up
MEDN2365	T3_negative	LPE(17:1/0:0)	GP	LPE	464.28	465.285541	[M-H]-	C22H44NO7P	2	-	42607464	-	-	-	C04438	25828105.9035002	14023516.8729999	25260055.7385	33613764.3239998	31245853.9180001	31825005.0395	40106335.1079999	43671044.5970002	30318998.6475003	40608692.1209997	33217553.9390001	29884309.846	31928275.7195	46601887.6085002	40173094.5909999	24842171.6625	23887396.7044999	31499065.4625002	ko00564	0.119368	0.821766	0.974669	-0.0370154	insig	1.16652	0.0538948	1.39881	0.4842	insig	1.24342	0.0313784	1.43516	0.521215	up
MEDN2366*218	T3_negative	LPE(0:0/18:1)	GP	LPE	478.29	479.301189	[M-H]-	C23H46NO7P	3	-	53480925	HMDB0011476	76088	-	C04438	20267067.5314999	8969521.01749999	18206698.6835	21757702.3410001	19051953.425	33276217.6354998	46106785.9554998	34851242.1080001	42459852.7305	46393460.9885001	29766393.4790001	32713166.5135	38209986.4059999	39917940.1264999	61413461.6064997	33816484.8770001	31826182.2555	27091309.3694997	ko00564	0.118737	0.97376	0.994748	-0.00759697	insig	1.61809	0.0115162	2.28911	1.19479	up	1.88203	0.000242959	2.3012	1.20239	up
MEDN2384	T3_negative	LPS(18:0)	GP	LPS	524.3	525.306671	[M-H]-	C24H48NO9P	3	119786-67-3	42607474	HMDB0240606	-	-	C05974	57158.3079999998	135192.9365	379723.2875	384207.613000001	339393.625000002	513334.479500005	504074.042	328292.2095	407382.505000002	652811.054000001	333611.136499998	219729.671999998	317118.111500002	252346.156499999	438868.584500002	415716.376	557359.511500001	358605.2135	ko00564	1.17168	0.0382366	0.649103	-0.62348	down	0.706934	0.519258	1.2053	0.269388	insig	1.18801	0.0358877	1.85686	0.892869	up
MEDN2386	T3_negative	LPS(20:1)	GP	LPS	550.33	551.322321	[M-H]-	C26H50NO9P	3	-	52926288	-	-	-	C05974	73414.2444999993	34444.6940000004	45980.8920000001	84469.4320000007	63849.6249999999	92234.0815000002	85477.3179999997	115701.369499999	79298.3779999993	67837.4370000003	43550.9084999999	28820.1894999998	52527.9769999999	49721.693	61439.8280000001	66375.6429999999	66881.3430000002	72942.0199999993	ko00564	1.35613	0.00379256	0.535833	-0.900144	down	0.681366	0.253581	0.781247	-0.35615	insig	1.2563	0.0515931	1.458	0.543994	insig
MEDN2392	T3_negative	LPA(0:0/18:1)	GP	LPA	435.25	436.258993	[M-H]-	C21H41O7P	3	-	52929749	-	-	-	C00681	1842426.70599999	944034.773999998	1302993.48549999	1618437.5695	1775547.0215	2318435.43699999	2889808.91049999	2251088.72800001	2311458.1095	2585172.6155	1713918.9585	2205516.5735	2351289.493	2318817.7815	3017374.11399999	1874395.21750001	1893689.5675	1871043.41499999	ko00561,ko00564,ko01100,ko04080	0.419632	0.554372	0.939378	-0.0902227	insig	1.39387	0.0157297	1.55101	0.633211	up	1.7732	0.00188263	1.65111	0.723434	up
MEDN2396	T3_negative	LPA(16:1)	GP	LPA	407.22	408.227692	[M-H]-	C19H37O7P	3	-	52929751	-	-	-	C00681	251307.769500001	117428.867500001	177250.046000002	267947.5705	222849.129000001	297974.422999999	463519.903500003	391914.490500001	255950.488999999	261749.528999999	243168.959000002	268463.658000001	373030.745000002	292657.005500001	364565.122000002	214756.692999999	283235.432000001	230077.445500001	ko00561,ko00564,ko01100,ko04080	0.239516	0.607761	0.922672	-0.11611	insig	1.27013	0.0276793	1.48718	0.572581	up	1.39365	0.0353317	1.61182	0.688691	up
MEDN2402	T3_negative	LPG(15:0)	GP	LPG	469.26	470.264472	[M-H]-	C21H43O9P	3	-	52927457	-	-	-	C18126	30248.4295	27848.8979999999	28103.5634999998	29640.5174999999	33508.4319999998	10719.1515	26396.4095000001	25695.731	35122.6380000002	40183.2495	14265.7929999999	21223.9155	10754.105	12891.9385000001	13150.3465	16647.7629999999	24633.8480000001	17826.3135000001	ko00564	1.08567	0.0566539	0.523368	-0.934103	insig	1.79257	0.000221387	0.484005	-1.04691	down	0.485623	0.682223	0.92479	-0.112803	insig
MEDN2409	T3_negative	LPG(20:5)	GP	LPG	529.26	530.264472	[M-H]-	C26H43O9P	3	-	52927453	-	-	-	C18126	36195.7190000005	59996.8130000006	66468.7384999994	49748.7589999999	51522.6954999998	90981.3364999996	84006.2625	54713.4420000008	79820.5735000005	71955.0754999998	55839.3085000003	60439.9210000005	40329.5744999998	86153.7750000002	96150.1184999999	76330.8040000006	74263.5674999997	47910.8189999998	ko00564	0.453201	0.50126	0.888423	-0.170681	insig	0.811644	0.238724	1.28409	0.360743	insig	1.54924	0.0200865	1.44536	0.531425	up
MEDN2413	T3_negative	FFA(13:1)	FA	FFA	211.17	212.17763	[M-H]-	C13H24O2	3	-	52921847	-	-	-	C00162	1780800.3115	1001771.3915	2614981.60349997	2188701.25199999	1590097.34000001	2010871.74350003	2609645.85199999	1727069.035	2332877.87949998	2416397.60699998	1165870.72699999	1772818.40550001	889088.682000002	1212359.34150001	1442769.5245	1488096.87450002	1826709.2705	1700517.79	ko00062,ko00071,ko00561,ko04148	1.39398	0.00269427	0.584211	-0.775439	down	0.926593	0.132188	0.70648	-0.50128	insig	0.948457	0.26547	1.20929	0.274159	insig
MEDN2415	T3_negative	FFA(19:2)	FA	FFA	293.25	294.25588	[M-H]-	C19H34O2	3	-	52921851	-	-	-	C00162	8958171.14550007	3313675.70100001	6481829.65300004	5569700.07	7860970.54350008	8614817.67649994	9738612.777	11030021.751	11395751.267	12166902.4365001	6599948.39849987	8467328.42850009	11985621.6699999	9712677.26349996	11143456.2535001	7742512.32299989	6950802.84299992	7736109.5254999	ko00062,ko00071,ko00561,ko04148	0.542138	0.409341	0.904864	-0.144227	insig	1.1794	0.050156	1.48858	0.573938	insig	1.53806	0.00923627	1.64509	0.718165	up
MEDP0012	T3_positive	L-Ornithine	Amino acid and Its metabolites	Amino acids	133.1	132.08988	[M+H]+	C5H12N2O2	1a	3184-13-2	6262	HMDB0000214	15729	27	C00077	1562103.5805	902711.1015	1224460.7455	1607175.482	1593575.7315	1812624.1605	569001.7845	1920963.081	546873.897	2211156.671	1067422.783	769127.88	1187181.46	705800.566	471528.870500001	1350026.282	1493635.122	1494679.6485	ko00220,ko00330,ko00470,ko00480,ko01100,ko01210,ko01230,ko02010,ko04148	0.650277	0.189697	0.594999	-0.749041	insig	1.34164	0.021677	0.609731	-0.713756	down	0.497417	0.931958	1.02476	0.0352852	insig
MEDP0035	T3_positive	5-Hydroxy-L-Tryptophan	Amino acid and Its metabolites	Amino acid derivatives	221.09	220.085	[M+H]+	C11H12N2O3	1b	56-69-9	439280	HMDB0015571	17780	-	C01017	2314359.689	1561441.6785	1722124.819	2442141.852	1978278.643	2688318.6305	2728020.1675	2373568.0635	2348847.11850001	2267007.82950001	1393785.2295	1732077.987	2116724.7195	1581258.8425	1187928.076	2101620.5585	2369882.47899999	2500105.263	-	1.43435	0.00241529	0.645811	-0.630817	down	1.08173	0.119817	0.79971	-0.322451	insig	1.46167	0.0460828	1.2383	0.308366	up
MEDP0039	T3_positive	Betaine	Others	Others	118.09	117.0789786	[M+H]+	C5H11NO2	1a	107-43-7	247	HMDB0000043	17750	287	C00719	276054.046	258158.732	216868.7825	255468.803	243849.4985	186264.519	201012.476	185043.6965	213469.766	140259.9445	374642.3475	312364.6085	491185.412499999	378117.15	329627.9395	260279.106	222089.384	221935.7045	ko00260,ko01100,ko02010	1.55856	0.00196963	2.03654	1.02612	up	1.62003	0.0126129	1.50827	0.592892	up	1.59082	0.00379334	0.740603	-0.433227	down
MEDP0061	T3_positive	N,N-Dimethylglycine	Amino acid and Its metabolites	Amino acid derivatives	104.07	103.063	[M+H]+	C4H9NO2	1a	1118-68-9	673	HMDB0000092	17724	277	C01026	459860.962	460168.0655	439664.9465	628395.891500001	488419.69	525700.431000001	480668.29250000097	404197.824	530200.568	473021.9685	408794.2055	362786.652	425048.23	305579.8115	471435.603	320372.429	300966.2915	388610.9045	ko00260,ko01100	1.09362	0.042796	0.817654	-0.290437	down	1.22056	0.0541532	0.796946	-0.327446	insig	0.0139551	0.768888	0.974674	-0.0370086	insig
MEDP0069	T3_positive	N-Acetylputrescine	Organic acid and Its derivatives	Organic acid and Its derivatives	131.12	130.110613	[M+H]+	C6H14N2O	1a	18233-70-0	122356	HMDB0002064	17768	3252	C02714	16036661.8235	10468843.2935	14837302.117	14934318.132	15311705.2185	10334883.045	7366188.906	11245497.917	6868560.4265	10393960.6425	10246680.3415	11322006.1435	9528182.54299999	6705632.598	7237293.3705	10556886.096	11115828.5525	11133467.7715	ko00330,ko01100	0.127774	0.856325	0.974696	-0.0369764	insig	1.5532	0.00396992	0.629146	-0.668534	down	1.80137	0.00511062	0.645479	-0.631558	down
MEDP0078	T3_positive	Phe-Phe	Amino acid and Its metabolites	Small Peptide	313.15	312.147	[M+H]+	C18H20N2O3	1a	2577-40-4	65104	HMDB0013302	356630	-	C00107	383127.246000001	288785.5765	228602.089	403791.7595	332885.901000002	209402.0775	301456.8975	449217.871	273820.590500001	353522.190999998	205635.804	157141.892	215273.6895	233718.767	250981.7435	295834.892	275793.09	293399.580500001	ko02010	1.10554	0.0579383	0.669484	-0.578879	insig	1.47748	0.0183824	0.649131	-0.623419	down	0.322183	0.851354	0.969599	-0.0445405	insig
MEDP0081	T3_positive	Serotonin	Tryptamines,Cholines,Pigments	Tryptamines	177.1	176.095	[M+H]+	C10H12N2O	1a	50-67-9	5202	HMDB0000259	-	-	C00780	188745.643	99342.85	139971.332	135735.3045	190747.3065	235112.7405	238313.811	150290.868	213699.225500001	181632.4585	123171.9425	143312.3135	174413.014	144873.646	91158.5164999999	191544.599	187214.7765	176139.1485	ko00380,ko01100,ko04080,ko04361	1.26161	0.0141578	0.664276	-0.590146	down	0.461117	0.504237	0.897139	-0.156597	insig	1.41335	0.0598016	1.35055	0.43355	insig
MEDP0086	T3_positive	Urea	Alcohol and amines	Amines	61.04	60.032	[M+H]+	CH4N2O	1a	57-13-6	1176	HMDB0000294	16199	6	C00086	1246330.2745	1221873.023	1233519.757	1822025.4535	1641059.5935	1320686.6745	877899.219	899384.7895	978234.674000001	1298960.274	637491.692000001	1051491.9705	941940.864999999	898168.9475	1466654.8085	985122.3505	1123601.5815	1082877.844	ko00220,ko00230,ko00240,ko00330,ko00780,ko01100,ko02010	0.343537	0.662064	0.929413	-0.105608	insig	1.24751	0.0465896	0.697262	-0.520227	down	1.34489	0.0560182	0.750218	-0.414619	insig
MEDP0107	T3_positive	Methyl-Benzoate	Benzene and substituted derivatives	Phenolic acids	137.06	136.052	[M+H]+	C8H8O2	1b	93-58-3	7150	HMDB0033968	72775	-	C20645	120615.607999999	73822.2150000002	94813.5385000003	74635.8869999994	104137.175499999	100938.1515	116368.500000001	87685.0775000012	151812.305499999	120580.596000001	50987.5609999999	98490.5509999998	112275.752500002	65942.6325000001	57690.4305000007	65765.9809999999	83910.3374999997	74676.5420000002	-	1.1476	0.0449184	0.66747	-0.583225	down	0.804846	0.303677	0.823433	-0.280276	insig	1.25027	0.158359	1.23366	0.302949	insig
MEDP0110	T3_positive	2-Methoxybenzoic Acid	Benzene and substituted derivatives	Phenolic acids	153.05	152.047	[M+H]+	C8H8O3	1b	529-75-9	11370	HMDB0032604	421840	-	-	438089.853499999	435992.873500001	466375.986499998	509123.301500001	470254.659999997	697427.279500001	537213.265999995	694741.702999998	773837.238000005	519854.265999996	570888.021000008	523194.246499998	467326.314999998	516933.616000002	448138.595999996	445981.6215	362936.095	459373.344999998	-	1.12049	0.0456372	0.783873	-0.351308	down	0.928591	0.151518	1.08908	0.123106	insig	1.69762	0.0195845	1.38935	0.474414	up
MEDP0120	T3_positive	Theobromine	Nucleotide and Its metabolites	Nucleotide and Its metabolites	181.07	180.06473	[M+H]+	C7H8N4O2	1a	83-67-0	5429	HMDB0002825	28946	1456	C07480	442009.678500001	163258.9045	291012.5375	339056.721499999	300497.9955	269789.814000001	447493.1625	334168.345	299784.537	361861.394999998	236674.627999999	277756.7895	175380.5005	265090.8435	278798.831500001	205348.676999999	259329.607999999	208270.2275	ko00232,ko01100	1.14816	0.0337068	0.720159	-0.473614	down	0.653283	0.266801	0.803277	-0.316031	insig	0.60461	0.533944	1.11542	0.157583	insig
MEDP0126	T3_positive	1,5-Diaminopentane	Alcohol and amines	Polyamines	103.12	102.1156985	[M+H]+	C5H14N2	1b	462-94-2	273	HMDB0002322	18127	3236	C01672	2568140.428	2036688.042	1241325.904	1680062.272	1279383.875	1238216.468	745734.765	1092626.465	233274.349	938838.5975	691820.81	735760.899	879716.296499999	373715.956	290633.0005	1241067.2435	1194698.2125	1339965.227	ko00310,ko00470,ko00480,ko01100	0.489622	0.25894	0.699427	-0.515756	insig	1.67429	0.0061917	0.337472	-1.56716	down	1.52351	0.0193587	0.482499	-1.0514	down
MEDP0143	T3_positive	Biotin	CoEnzyme and vitamins	CoEnzyme and vitamins	245.1	244.088	[M+H]+	C10H16N2O3S	1a	58-85-5	171548	HMDB0000030	15956	243	C00120	3246006.853	1595906.608	2508861.38649999	3173451.60399999	2968303.57800001	2497040.93600001	3285529.35500001	2749703.535	2795838.87700001	3060165.67500001	1614722.7395	1686156.27950001	2992285.326	1989290.123	1689421.13350001	2230969.68099999	2244705.74500001	2506609.21450002	ko00780,ko01100,ko01240,ko02010	1.28932	0.0227229	0.693056	-0.528957	down	1.0048	0.116318	0.739066	-0.436224	insig	0.523933	0.611505	1.06639	0.0927331	insig
MEDP0145*129	T3_positive	1,7-Dimethylxanthine	Nucleotide and Its metabolites	Nucleotide and Its metabolites	181.07	180.065	[M+H]+	C7H8N4O2	1a	611-59-6	4687	HMDB0001860	25858	1457	C13747	44382.0910000001	42153.7274999999	27566.319	37535.9879999999	20358.369	50420.9355000001	69751.5515	51235.241	48973.6660000001	44594.0809999999	29436.5089999999	41814.4815	67332.181	25136.06	26142.2185000001	45274.2719999998	33151.8239999999	37104.184	ko00232,ko01100	1.00089	0.145671	0.716525	-0.480912	insig	0.129782	0.708338	1.10387	0.142568	insig	1.59728	0.0182589	1.54059	0.62348	up
MEDP0154	T3_positive	5,6-Dihydro-5-Methyluracil	Nucleotide and Its metabolites	Nucleotide and Its metabolites	129.07	128.059	[M+H]+	C5H8N2O2	1a	696-04-8	93556	HMDB0000079	27468	5135	C00906	3633483.141	2021275.2065	3126635.078	3288251.126	4228920.494	1941460.81	2328996.369	2864262.5295	2304140.0205	2410721.0415	388292.162	2665878.438	388292.162	388292.162	388292.162	2100085.0735	2692623.3635	2283721.2265	-	1.33942	0.0255453	0.35605	-1.48985	down	1.64123	0.00357536	0.25886	-1.94976	down	1.38801	0.0693515	0.727032	-0.459909	insig
MEDP0174	T3_positive	Purine	Nucleotide and Its metabolites	Nucleotide and Its metabolites	121.05	120.044	[M+H]+	C5H4N4	1b	120-73-0	1044	HMDB0001366	17258	6193	C15587	16355857.883	12679702.8395	13834812.9795	15951607.497	16796363.7035	16386109.925	16121046.867	14397784.692	16783666.35	16915967.127	11369376.1815	13855930.3605	16015079.249	12858852.996	14007441.6255	12227503.595	13401400.812	13388830.1	-	1.21198	0.0277113	0.844948	-0.243065	down	0.851993	0.209434	0.900663	-0.15094	insig	0.934886	0.315393	1.06594	0.0921255	insig
MEDP0177	T3_positive	Thymine	Nucleotide and Its metabolites	Nucleotide and Its metabolites	127.05	126.043	[M+H]+	C5H6N2O2	1a	65-71-4	1135	HMDB0000262	-	-	C00178	362677.324	111841.823	448333.3775	433825.0645	497134.377	135933.2345	226625.3045	267670.017	301842.806500001	277982.014500001	250584.8475	341605.0355	496774.799	383913.302	536222.334	314339.7315	271777.691999999	291872.0575	ko00240,ko01100,ko01232	1.1316	0.0346884	1.66034	0.731479	up	0.403897	0.727161	1.08377	0.116055	insig	0.824561	0.138682	0.652738	-0.615424	insig
MEDP0178	T3_positive	Uracil	Nucleotide and Its metabolites	Nucleotide and Its metabolites	113.03	112.027	[M+H]+	C4H4N2O2	1a	66-22-8	1174	HMDB0000300	17568	258	C00106	2372920.799	826672.472000002	3438546.04349999	2748796.604	1706931.9915	2202181.28700001	3155567.2805	2228774.455	1155336.7635	1448025.873	2819377.8895	4912857.356	2776515.89999999	3189704.708	5810836.57050001	2974872.142	3069865.1995	2857942.072	ko00240,ko00410,ko00770,ko01100,ko01232	1.2291	0.0372276	1.91457	0.937024	up	1.20815	0.0613239	1.75857	0.814399	insig	0.186264	0.758499	0.918515	-0.122625	insig
MEDP0185	T3_positive	Epinephrine	Hormones and hormone related compounds	Hormones and hormone related compounds	184.1	183.09	[M+H]+	C9H13NO3	1b	51-43-4	5816	HMDB0000068	28918	5127	C00788	366332.7965	253252.488	248305.3845	381692.837	346281.341	354820.4645	545415.331	408065.6635	470849.136	378314.079	300927.1265	304003.9835	333475.961	295337.8995	333297.571	322864.1505	260455.961	295317.307	ko00350,ko01100,ko04080	1.35148	0.0247062	0.726335	-0.461293	down	0.0794744	0.854111	0.981939	-0.0262941	insig	1.52579	0.0373079	1.35191	0.434998	up
MEDP0232*137	T3_positive	N-Acetyl-D-Glucosamine	Carbohydrates and Its metabolites	Sugar derivatives	222.1	221.09	[M+H]+	C8H15NO6	1a	7512-17-6	439174	HMDB0000215	506227	3356	C00140	116489.755	17055.87059999998	99441.66	85279.3529999999	88621.1195	152594.5935	368983.0785	138625.801	196901.964	162974.7905	116731.7425	129556.3535	100116.2535	116169.983	191116.3665	137202.439	88326.31	122048.566	ko00520,ko01100,ko01250,ko02010	0.951526	0.164849	0.640823	-0.642003	insig	1.02586	0.0661358	1.60656	0.683977	insig	1.49963	0.0412759	2.50703	1.32598	up
MEDP0242	T3_positive	Nicotinamide	CoEnzyme and vitamins	CoEnzyme and vitamins	123.06	122.048013	[M+H]+	C6H6N2O	1a	98-92-0	936	HMDB0001406	17154	1497	C00153	232941.324	211200.028	125888.212	176591.4995	150439.794	151383.7345	238772.934	157060.2625	133914.253	160981.5225	102136.809	102812.205	161695.737	103003.398	135799.257	165223.7695	140753.1105	115458.903	ko00760,ko01100,ko01240,ko04212	1.1103	0.0668239	0.718962	-0.476012	insig	1.35493	0.0398259	0.674923	-0.567204	down	0.181095	0.690931	0.938746	-0.0911925	insig
MEDP0250	T3_positive	Riboflavin	CoEnzyme and vitamins	CoEnzyme and vitamins	377.15	376.138	[M+H]+	C17H20N4O6	1a	83-88-5	493570	HMDB0000244	-	-	C00255	3613428.6975	1532010.885	2694314.39050001	3143213.673	2783328.06799999	3074283.203	3491838.998	3439993.217	4262959.37049996	3652875.5165	1027516.71749999	1222639.6505	1908351.756	1317823.94999999	1303845.90499999	1479157.1365	1711217.803	1745698.319	ko00740,ko01100,ko01240,ko02010	1.61701	2.59756e-05	0.378317	-1.40233	down	1.55561	0.0118964	0.49252	-1.02175	down	1.26501	0.0786415	1.30187	0.380587	insig
MEDP0251	T3_positive	Trigonelline	CoEnzyme and vitamins	CoEnzyme and vitamins	138.05	137.048	[M+H]+	C7H7NO2	1b	535-83-1	5570	HMDB0000875	18123	273	C01004	204232.479	186781.2385	329853.469	261919.29	325720.8665	337003.647	359431.227	391252.1705	463117.57	337746.063	354986.499	314489.0785	456250.1235	389763.7875	346491.82	285388.4085	279786.9885	283795.173	-	0.103352	0.878651	0.985931	-0.0204409	insig	1.41832	0.0210616	1.42298	0.508917	up	1.47783	0.0165472	1.44329	0.529357	up
MEDP0281	T3_positive	1,3-Diaminopropane	Alcohol and amines	Amines	75.09	74.084	[M+H]+	C3H10N2	1a	109-76-2	428	HMDB0000002	15725	5081	C00986	69932.5125	107754.3995	75310.8635	116486.0735	69508.3825	71368.971	36090.3195	49414.906	36229.0205	55965.477	81446.103	70206.115	200945.976	69804.583	75255.5825	85185.9815	98478.3474999999	102982.3115	ko00260,ko00330,ko00410,ko01100	1.12374	0.123039	1.99808	0.998612	insig	0.157203	0.685188	1.13364	0.18096	insig	1.67716	0.0164108	0.567365	-0.817652	down
MEDP0297	T3_positive	5-Aminovaleric Acid	Amino acid and Its metabolites	Amino acid derivatives	118.09	117.079	[M+H]+	C5H11NO2	1b	660-88-8	138	HMDB0003355	15887	6902	C00431	1040693.478	934540.9735	1034194.9065	1354813.3925	1206245.7185	1175128.5365	917420.326000001	872241.552	618861.1585	1413630.9975	419670.657999999	931679.5815	625846.6645	569978.3105	1035739.855	829036.854	1007538.1115	853621.236000001	ko00310,ko00330,ko00470,ko01100	0.844267	0.152397	0.716973	-0.48001	insig	1.34467	0.0236939	0.643196	-0.63667	down	0.727635	0.486666	0.8971	-0.15666	insig
MEDP0307	T3_positive	Dl-2-Aminooctanoic Acid	Organic acid and Its derivatives	Organic acid and Its derivatives	160.13	159.126	[M+H]+	C8H17NO2	1b	644-90-6	69522	HMDB0000991	75145	5923	-	106090.142	144361.83	94062.797	134742.0095	146161.4435	165686.722500001	119829.0655	169001.0495	151004.151	172416.109	138453.293	134549.9455	131914.401	99837.9774999998	117507.5945	139278.651	125436.375	121431.664	-	1.12818	0.0340825	0.799889	-0.322129	down	0.0542649	0.961845	0.994955	-0.0072963	insig	1.15183	0.0659393	1.24387	0.314832	insig
MEDP0326	T3_positive	N'-Formylkynurenine	Amino acid and Its metabolites	Amino acid derivatives	237.09	236.08	[M+H]+	C11H12N2O4	1a	1022-31-7	910	HMDB0001200	18377	-	-	1095527.482	897468.385500002	1220659.3675	1294876.227	982277.586500003	1042145.927	1283860.677	1351854.938	1079621.3035	1204887.76	378534.3065	646738.143000001	620368.513999998	619457.192500001	544528.005	676940.412500001	981941.535499999	723185.564999999	-	1.563	4.26542e-05	0.471226	-1.08551	down	1.72656	0.000505242	0.511696	-0.966641	down	0.594434	0.346328	1.08588	0.118867	insig
MEDP0336*268	T3_positive	LPC(0:0/14:0)	GP	LPC	468.31	467.301191	[M+H]+	C22H46NO7P	1a	-	24779490	-	-	-	C04230	17114380.2064999	11367068.7135	10820752.4100002	17242186.8180001	16356244.8835	27540531.9930001	37111025.2525003	25598246.2914999	28211115.6014999	30861316.4924997	6429595.26749997	7188680.87949999	12216919.512	8652739.78250002	11011978.9130001	12591898.623	11098633.5885	13621533.0279999	ko00564,ko04148	1.61488	7.95751e-05	0.30471	-1.71449	down	1.41243	0.0176077	0.624136	-0.680068	down	1.9878	0.000379886	2.0483	1.03443	up
MEDP0356	T3_positive	Methyl nicotinate	CoEnzyme and vitamins	CoEnzyme and vitamins	138.05	137.048	[M+H]+	C7H7NO2	1a	93-60-7	7151	HMDB0029806	451700	-	D04991	3335666.1665	1931334.2445	3755533.263	3613533.8705	3184778.29199999	3136902.98000001	3370857.79200001	3340402.54899999	2929640.77050001	2982773.5455	1554746.525	2265345.764	3200213.5305	1901854.02600001	2273829.9505	2604498.3395	2685937.33450001	2740700.5615	-	1.24277	0.0261894	0.710379	-0.493338	down	1.10371	0.0620091	0.707673	-0.498845	insig	0.0528383	0.972914	0.996191	-0.00550632	insig
MEDP0367	T3_positive	γ-Aminobutyric Acid	Amino acid and Its metabolites	Amino acid derivatives	104.07	103.063	[M+H]+	C4H9NO2	1b	56-12-2	119	HMDB0000112	16865	-	C00334	18807769.691	11190077.012	13617037.2325	17637534.3795	16500102.328	14942550.1995	18378850.4645	17096368.7975	21287401.7455	17505787.5525	14813135.1775	11721909.8325	16841711.095	14211829.376	12152836.1585	13557366.039	13519011.4345	15482103.7465	ko00250,ko00330,ko00410,ko00650,ko00760,ko01100,ko04080	1.21943	0.0233287	0.781758	-0.355205	down	0.586906	0.370189	0.896967	-0.156874	insig	1.03805	0.224822	1.14737	0.198331	insig
MEDP0373	T3_positive	N-Acetylglycine	Amino acid and Its metabolites	Amino acid derivatives	118.05	117.043	[M+H]+	C4H7NO3	1b	543-24-8	10972	HMDB0000532	40410	5517	-	31178819.581	31685638.0355	35318029.6295	36685298.7615	36963739.226	28028402.016	22818220.3915	21027491.852	20782274.388	22608361.721	38395164.7185	37089958.2730001	42006036.289	36630185.373	43148577.3795	29773511.65	30326656.6855	27849695.419	-	1.60363	2.14527e-05	1.71145	0.77522	up	1.4165	0.0226929	1.14804	0.199176	up	1.9462	0.000238171	0.670801	-0.576043	down
MEDP0380	T3_positive	2-(Dimethylamino)Guanosine	Nucleotide and Its metabolites	Nucleotide and Its metabolites	312.13	311.123	[M+H]+	C12H17N5O5	1a	2140-67-2	135501639	HMDB0004824	19289	7086	-	313517.223	105178.5975	421223.653	119370.0175	201351.4275	236933.218999999	205410.037999999	210393.4755	279091.5815	147070.235	78228.6270000003	132504.472	108288.562	116770.923	121794.676000001	94340.5114999998	168337.3095	128830.8525	-	1.42753	0.00559238	0.516812	-0.95229	down	1.11331	0.11498	0.480413	-1.05765	insig	0.136886	0.808013	0.929571	-0.105362	insig
MEDP0393	T3_positive	Pyridoxine 5'-Phosphate	CoEnzyme and vitamins	CoEnzyme and vitamins	250.05	249.04	[M+H]+	C8H12NO6P	1b	447-05-2	1055	HMDB0001319	28803	6156	C00627	531676.914	504966.817499999	409277.7525	680716.516500001	449791.069000001	608047.452500001	564806.333	987337.622	470068.5795	875324.0395	267804.542	378664.564	484303.5285	360072.561499999	379705.2985	566575.783499999	482747.3855	429960.389999999	ko00750,ko01100,ko01240	1.33197	0.0258239	0.533592	-0.906192	down	1.32375	0.0430749	0.726024	-0.46191	down	0.928753	0.140622	1.36064	0.444282	insig
MEDP0401	T3_positive	5'-Deoxy-5'-(Methylthio) Adenosine	Nucleotide and Its metabolites	Nucleotide and Its metabolites	298.1	297.09	[M+H]+	C11H15N5O3S	1a	2457-80-9	439176	HMDB0001173	17509	3425	C00170	23526985.928	19161332.7124999	15631879.1625	21477936.0415	24974672.31	17164136.1540001	13540811.136	19445965.762	14970994.296	16979757.183	13310308.5509999	11618137.812	5971212.12349996	9198253.55349997	5154132.09899997	21727063.899	25087752.1705001	24354210.8255	ko00270,ko01100	1.29204	0.00586852	0.551171	-0.859429	down	1.67474	0.000809227	0.431906	-1.21121	down	1.43498	0.0537777	0.783616	-0.351781	insig
MEDP0409	T3_positive	Cys-Gly	Amino acid and Its metabolites	Small Peptide	179.05	178.041	[M+H]+	C5H10N2O3S	1b	19246-18-5	439498	HMDB0000078	4047	5134	C01419	294915.0595	300482.0015	221780.2365	282329.321	303599.591	186512.007	202181.9635	253987.3355	231972.9295	260664.6035	276727.251	231588.8015	233653.6505	329428.056	265728.036	273707.17	210848.378	250543.317	ko00480,ko01100	0.91758	0.117853	1.17775	0.236038	insig	0.445808	0.588634	0.952975	-0.069489	insig	1.43209	0.0335642	0.809147	-0.305527	down
MEDP0442	T3_positive	Sn-Glycero-3-Phosphocholine	Tryptamines,Cholines,Pigments	Cholines	258.11	257.1028239	[M+H]+	C8H20NO6P	1a	28319-77-9	657272	HMDB0000086	16870	370	C00670	19424805.5595	11934121.086	17173566.216	20443985.913	22783135.658	24535749.036	17770681.951	17847804.063	19261550.857	28258975.3635	7570824.5475	15516242.3635	8931256.59349999	7608528.0285	16360135.389	20607776.996	20589369.9175	18513860.2185	ko00564,ko00565	1.33459	0.00688913	0.519964	-0.943517	down	1.30627	0.0287037	0.610148	-0.712768	down	0.808021	0.286283	1.17344	0.230749	insig
MEDP0453	T3_positive	Indole	Heterocyclic compounds	Indole and Its derivatives	118.07	117.0578492	[M+H]+	C8H7N	1a	120-72-9	798	HMDB0000738	16881	286	C00463	39189808.3070001	25496346.086	34028345.3120001	36812327.13	39403629.3885002	39733655.0144999	36867043.8390002	36902020.7280001	39574872.1629999	45781113.0404999	19495303.1725	31054490.207	28399062.3215	25993721.0935	34550748.8699999	24897108.002	32321312.1400002	30359637.0210002	ko00380,ko00400,ko01100	1.32665	0.00591243	0.70147	-0.511548	down	1.04713	0.0850094	0.797422	-0.326585	insig	1.04727	0.1604	1.13679	0.184962	insig
MEDP0455	T3_positive	Dihydrojasmone	Organic acid and Its derivatives	Organic acid and Its derivatives	167.14	166.1357652	[M+H]+	C11H18O	3	1128-08-1	62378	HMDB0031565	-	-	-	371686.967999999	194142.626000001	248410.030500001	360185.449500001	333560.508999999	356953.499499999	320243.8625	402364.736999999	389677.147999998	453437.377499999	157691.518500001	128226.564499999	227951.193	234379.451999997	275507.0495	222528.2775	221876.535999999	243988.9755	-	1.4083	0.000983419	0.532464	-0.909245	down	1.12845	0.0595563	0.67889	-0.558751	insig	1.19861	0.0840095	1.275	0.350493	insig
MEDP0456	T3_positive	Piperidine	Heterocyclic compounds	Heterocyclic compounds	86.1	85.08914936	[M+H]+	C5H11N	1a	110-89-4	8082	HMDB0034301	18049	-	C01746	25360962.523	15603038.8345	18782282.138	23858675.5305	20708911.8755	21277289.7529999	25655623.4555	26154098.65	23583957.124	21256532.2005	19158599.181	17686506.3515	24199609.9615	17985668.8005	17207767.514	19773162.5765	17376079.69	21883730.385	-	1.17777	0.0311921	0.816079	-0.293219	down	0.487239	0.479361	0.922583	-0.11625	insig	0.937423	0.225826	1.13051	0.176969	insig
MEDP0494*269	T3_positive	LPC(15:0/0:0)	GP	LPC	482.32	481.316841	[M+H]+	C23H48NO7P	2	-	24779458	HMDB0010381	580912	-	C04230	53974415.3095004	29602899.9205001	25561315.697	49834371.6895	37499605.5520001	67406007.8609997	59600148.686	50128737.8275001	58519964.152	56081789.3044998	12796724.8880001	15662436.1929999	21171262.8280001	19442694.12	28027560.3579999	31286189.2350001	22674895.0015	22616800.6159999	ko00564,ko04148	1.58818	7.62415e-06	0.332837	-1.58711	down	1.52772	0.0188499	0.49422	-1.01677	down	1.63859	0.0222413	1.48487	0.570338	up
MEDP0510	T3_positive	Carnitine C2:0	FA	CAR	204.12	203.1158	[M+H]+	C9H17NO4	1a	14992-62-2	1	HMDB0000201	57589	-	C02571	23277565.741	23325599.303	30438776.163	34727628.9825	23318182.6785	20723265.164	17284170.0925	13722813.979	13714597.083	30567693.5385	4021752.251	8793881.8955	5618617.866	4585256.011	8848339.42	13510552.2185	13720379.118	12561221.997	-	1.48935	0.0120691	0.331913	-1.59112	down	1.81409	0.000327379	0.235905	-2.08372	down	1.28696	0.0840841	0.710742	-0.492602	insig
MEDP0519*114	T3_positive	L-Norleucine	Amino acid and Its metabolites	Amino acids	132.1	131.0946	[M+H]+	C6H13NO2	1a	327-57-1	21236	HMDB0001645	18347	6334	C01933	8389356.37850001	7316431.10099999	7311183.4125	8581174.8155	9340045.524	9649473.90749998	8543504.7315	8882951.4545	9700372.59950001	10043918.3315	6652943.2275	7181227.9215	8762348.7075	8139530.90449999	8054017.881	6790843.1725	8367374.19200001	7519769.126	-	1.3039	0.00992017	0.82849	-0.271444	down	0.536706	0.449809	0.947528	-0.07776	insig	1.43555	0.0429913	1.14368	0.193684	up
MEDP0529	T3_positive	Indole-3-acetamide	Heterocyclic compounds	Indole and Its derivatives	175.09	174.079313	[M+H]+	C10H10N2O	2	879-37-8	397	HMDB0029739	16031	-	C02693	14570685.756	12121433.493	14737615.95	16436227.4365	17288358.8525	19134385.059	19888633.078	17681223.562	17748500.5775001	16642172.317	11613276.051	13258449.6725	14263312.234	11317178.045	11101137.153	13954208.5445	17099359.277	15795050.073	ko00380,ko01100	1.57002	0.000116078	0.675706	-0.565533	down	1.29626	0.0397632	0.819026	-0.288019	down	1.51099	0.0202219	1.2121	0.277514	up
MEDP0560P	T3_positive	Dihydrouracil	Nucleotide and Its metabolites	Nucleotide and Its metabolites	132.0792	114.0429275	[M+NH4]+	C4H6N2O2	3	504-07-4	649	HMDB0000076	15901	285	C00429	526743.846	305038.393	473762.729	637945.548	471224.2745	461570.9195	661141.3085	678123.838	703056.248	679286.257	584019.827	562635.998	774262.911	588346.045000001	898769.633	505505.878	345054.114	467992.9895	ko00240,ko00410,ko00770,ko01100	0.297842	0.590662	1.07064	0.0984718	insig	1.25557	0.0498262	1.41136	0.497087	up	1.24912	0.0595925	1.31824	0.398615	insig
MEDP0577*140	T3_positive	Carnitine isoC4:0	FA	CAR	232.15	231.1471	[M+H]+	C11H21NO4	1a	25518-49-4	10177002	HMDB0000736	84838	5704	C02301	4158608.2775	2768673.4305	2968020.474	3512658.249	4143165.183	2102415.9775	2421228.466	2179514.082	2342554.02250001	2066430.57149999	2409389.89150001	2615887.4585	4150262.44900001	2687003.5275	2821514.5725	2218925.29650001	1734538.109	2219826.1355	-	1.13017	0.082092	1.32144	0.402114	insig	0.900541	0.213353	0.836645	-0.257313	insig	1.80115	0.00964231	0.63313	-0.659426	down
MEDP0587HN	HILIC_negative	N-Alpha-acetyllysine	Amino acid and Its metabolites	Amino acid derivatives	187.1087	188.1160925	[M-H]-	C8H16N2O3	3	152473-69-3	192590	HMDB0000446	35704	5435	-	8619040.77450001	6805765.375	7100498.635	9811436.1255	8978343.61500001	7909713.18500001	8331484.14749997	8454077.566	7295471.59750002	6151105.46499999	5250646.56050001	5356589.2085	6448610.261	5192698.98000001	6251568.783	5588173.451	5913897.511	5270279.46750001	-	1.33851	0.00658304	0.747214	-0.420407	down	1.62771	0.00740031	0.689823	-0.535701	down	0.646182	0.399171	0.923194	-0.115294	insig
MEDP0593	T3_positive	Thioguanine	Nucleotide and Its metabolites	Nucleotide and Its metabolites	168.03	167.0265659	[M+H]+	C5H5N5S	1b	154-42-7	2723601	HMDB0014496	9555	-	C07648	243199.008	59515.2475	142307.6165	130196.598	115639.0055	65831.0275	200675.894	128380.39	188832.656	177224.0675	46280.388	9256.0776	72959.1375000001	56165.7944999999	96423.458	94353.416	63737.677	92745.574	ko00983	1.12625	0.0141093	0.36939	-1.43678	down	1.13462	0.0498791	0.406864	-1.29738	down	0.40449	0.727734	1.10145	0.139402	insig
MEDP0601	T3_positive	Spermidine	Alcohol and amines	Polyamines	146.17	145.1578976	[M+H]+	C7H19N3	1a	124-20-9	1102	HMDB0001257	16610	254	C00315	2112854.742	2069960.879	2130613.57	2668242.964	2174626.3445	2101257.5515	919084.9645	1808030.015	999188.0265	1534703.1645	1591230.282	1628023.924	2977710.0275	1807113.627	1874322.843	2172870.9825	2307697.8865	2360098.612	ko00330,ko00410,ko00480,ko01100,ko02010	0.831485	0.181045	1.34176	0.424128	insig	0.731494	0.398271	0.885455	-0.175509	insig	1.63006	0.0254005	0.65992	-0.599637	down
MEDP0611	T3_positive	N-Acetyl-L-Histidine	Amino acid and Its metabolites	Amino acid derivatives	198.09	197.0800412	[M+H]+	C8H11N3O3	1a	2497-02-1	75619	HMDB0032055	16437	-	C02997	3407546.313	3644886.1225	3706495.8675	7374017.9935	5523270.93400001	6172805.3665	3094661.525	1852562.7655	2880533.1115	7636389.27900001	1730601.8945	2478920.7985	2335912.635	1868249.554	4120649.3555	3417108.836	4823493.545	3017728.3695	-	0.842371	0.180754	0.579302	-0.787612	insig	1.39417	0.0418412	0.529854	-0.916334	down	0.34082	0.771033	0.914641	-0.128722	insig
MEDP0618*146	T3_positive	Carnitine-2-methyl-C4	FA	CAR	246.17	245.1627082	[M+H]+	C12H23NO4	2	31023-25-3	6426901	HMDB0000378	73026	5367	-	16149213.307	9256197.07199999	12588010.036	14423895.772	15236873.0415	7464003.09350002	9161491.88300001	9543720.11650001	7936497.48699998	7882112.95200001	7623131.216	7365384.99350001	12890109.3195	8839146.02599999	6465567.66599999	8657478.67500001	8422022.20250001	8166380.4515	-	0.00758913	0.849749	1.02847	0.0405037	insig	1.40915	0.018672	0.638295	-0.647704	down	1.7989	0.0109397	0.620624	-0.688208	down
MEDP0637	T3_positive	Phe-Pro	Amino acid and Its metabolites	Amino acid derivatives	263.14	262.131743	[M+H]+	C14H18N2O3	1a	7669-65-0	7020642	HMDB0011177	74750	-	-	904895.436499999	377114.752	480402.6415	902890.591	1093580.915	713221.742500001	636832.2635	664515.361500001	728934.1955	636113.907000001	1163379.8075	849346.0935	1590608.1885	1191930.1195	1588532.8955	801935.971	908068.531000001	698956.739	-	1.48319	0.0124916	1.88891	0.917555	up	1.26119	0.0285601	1.69832	0.76411	up	0.0609062	0.612405	0.899101	-0.153445	insig
MEDP0688	T3_positive	Benzophenone	Benzene and substituted derivatives	Benzene and substituted derivatives	183.08	182.0731649	[M+H]+	C13H10O	1a	119-61-9	3102	HMDB0032049	41308	-	C06354	60243.2209999996	66725.7329999991	45967.255	57427.7065000001	77726.725	54025.2395	33413.1104999995	41384.7255000002	36480.3619999999	40972.2275000001	56831.7249999995	61222.5030000001	76520.7059999998	62069.8644999996	54791.1535000006	63570.4720000001	49639.1150000004	58781.8110000002	-	1.39395	0.00368998	1.5098	0.594362	up	0.0421582	0.920539	1.01086	0.0155806	insig	1.66375	0.0145739	0.669529	-0.578781	down
MEDP0729	T3_positive	Barbituric acid	Heterocyclic compounds	Heterocyclic compounds	129.03	128.0222	[M+H]+	C4H4N2O3	1a	67-52-7	6211	HMDB0041833	16294	-	C00813	11087691.7485	10749364.7505	11107735.192	10993847.761	11313900.0005	10626188.952	10442755.1895	11613173.6555	11540376.6335	11731703.0855	10621689.3575	9903519.41	8945600.391	9676610.4965	11057836.7575	9781931.2655	10474886.335	10792316.105	ko00240,ko01100	1.09458	0.0388236	0.897256	-0.156408	down	1.2724	0.0503035	0.908651	-0.138202	insig	0.210583	0.645185	1.0127	0.0182056	insig
MEDP0734	T3_positive	2-Aminophenol	Benzene and substituted derivatives	Phenolics	110.06	109.0528	[M+H]+	C6H7NO	1b	95-55-6	5801	-	-	-	C01987	937250.7525	952182.968500002	1027140.714	929260.329000001	1232886.8025	962011.558000002	892297.030000001	743475.958500001	681301.365000001	949520.6825	1086265.9895	909826.759999999	1422741.8795	1179605.7305	1268736.556	861521.295499999	829973.7015	780055.021999999	ko00380,ko01100	1.24677	0.0157516	1.3875	0.472484	up	0.973017	0.171	1.15525	0.208201	insig	1.33491	0.067065	0.832612	-0.264283	insig
MEDP0874	T3_positive	Hypaphorine	Organic acid and Its derivatives	Organic acid and Its derivatives	247.14	246.1368278	[M+H]+	C14H18N2O2	1a	487-58-1	442106	HMDB0061115	5832	-	C09213	1504692.843	1483314.108	1523564.4955	1585907.0705	1568521.318	241554.79419999997	241554.79419999997	241554.79419999997	241554.79419999997	241554.79419999997	1573888.296	1207773.971	1490960.2645	1356915.166	1248935.137	1596368.0895	1499300.845	1507075.2245	-	1.68247	8.35147e-05	5.69517	2.50974	up	1.16051	0.0859782	0.89727	-0.156386	insig	2.12627	2.96245e-07	0.157549	-2.66612	down
MEDP0877	T3_positive	Cytidine 5'-Diphosphocholine	Nucleotide and Its metabolites	Nucleotide and Its metabolites	489.11	488.1073	[M+H]+	C14H26N4O11P2	1b	987-78-0	13804	HMDB0001413	16436	6229	C00307	4060182.48499999	2132783.3075	2112739.7	3929442.6365	2851853.0105	2645261.106	2126912.253	2880716.697	1984363.2455	2538146.6465	736844.862500001	694612.835000001	628970.5895	394582.1955	434433.596	1879958.7755	1731627.648	1697856.805	ko00564,ko01100	1.63364	9.86015e-05	0.237318	-2.07511	down	1.85879	0.00394544	0.191519	-2.38444	down	0.848289	0.252499	0.807013	-0.309337	insig
MEDP0881	T3_positive	Phosphocholine	Nucleotide and Its metabolites	Nucleotide and Its metabolites	184.07	184.0739	[M]+	C5H15NO4P+	1a	107-73-3	1014	HMDB0001565	18132	6326	C00588	585858.569	387489.299	343665.4105	502996.107000001	635800.5345	604074.905000001	470205.850500001	570895.910500001	516656.697999999	764433.5975	143845.1905	222235.887	227821.7625	138789.136	201489.3075	427893.8735	433497.721	403125.373	ko00564,ko01100	1.61826	0.000631993	0.31924	-1.64729	down	1.77325	0.00378176	0.380396	-1.39442	down	0.884918	0.246656	1.19157	0.252862	insig
MEDP0888	T3_positive	2'-Deoxycytidine-5'-Diphosphate	Nucleotide and Its metabolites	Nucleotide and Its metabolites	388.03	387.0233	[M+H]+	C9H15N3O10P2	1b	800-73-7	150855	HMDB0001245	28846	6105	C00705	365651.5045	217661.5015	225902.7565	233402.963	315205.7085	115895.969499999	132567.1005	188552.954499999	118882.4865	109860.946500001	115287.364	245578.3705	183054.129	152713.049000001	160816.162999999	122907.613	101813.6635	141653.328000001	ko00240,ko01100,ko01232	0.834456	0.18175	1.28793	0.36505	insig	1.43203	0.0271534	0.631487	-0.663174	down	1.92348	0.00585136	0.490313	-1.02822	down
MEDP0891	T3_positive	L-Tryptophanamide	Amino acid and Its metabolites	Amino acid derivatives	204.11	203.1058621	[M+H]+	C11H13N3O	1a	20696-57-5	439356	HMDB0013318	791437	-	C00977	1260517.4625	597250.927499999	1114534.497	1112097.1545	988099.543500001	1130437.6435	1223386.4525	1273094.638	1137188.254	1172977.60499999	738259.609999998	752426.2655	1034122.1475	890992.031500001	846452.076500003	872450.692499997	977852.008499997	981849.841	-	1.48256	0.00148693	0.717903	-0.478139	down	0.638498	0.244632	0.840267	-0.251081	insig	0.925647	0.203383	1.17045	0.227058	insig
MEDP0894	T3_positive	3-Methoxytyramine	Benzene and substituted derivatives	Phenolics	168.1	167.0946287	[M+H]+	C9H13NO2	1b	1477-68-5	1669	HMDB0000022	742324	5094	C05587	221061.683	173270.1375	163351.8185	201683.4645	227406.9545	250694.002	223346.0535	150184.0005	234763.673	239581.2875	137958.2735	173151.2595	201018.76	112533.094	168152.7025	151661.8945	155911.84	193914.527	ko00350,ko01100	1.14412	0.0323874	0.721679	-0.470571	down	1.11345	0.087456	0.80344	-0.315737	insig	0.901268	0.341661	1.11329	0.154834	insig
MEDP0898	T3_positive	Pyridoxal	Heterocyclic compounds	Pteridines and derivatives	168.07	167.0582432	[M+H]+	C8H9NO3	1b	66-72-8	1050	HMDB0001545	17310	6312	C00250	1687699.16	475381.8285	1333273.388	1618999.1535	594638.757	599196.647000001	1430442.177	1452669.7095	1294902.094	450486.5995	1656806.03	1558085.784	2146997.913	1742714.943	1999249.159	1175563.5635	760688.018	1358041.9855	ko00750,ko01100,ko01240	1.17809	0.0187337	1.74147	0.800302	up	1.19114	0.0547067	1.59437	0.672989	insig	0.123455	0.780479	0.915535	-0.127313	insig
MEDP0899*119	T3_positive	3-Methyladenine	Nucleotide and Its metabolites	Nucleotide and Its metabolites	150.08	149.0701452	[M+H]+	C6H7N5	1a	5142-23-4	135398661	HMDB0011600	38635	-	C00913	1124428.273	795661.407	1152156.3115	1138430.136	1168815.6295	1430571.8225	1493403.573	1311591.438	1346477.128	1606681.4605	1112056.6615	1160053.6585	1421913.897	1178079.6845	1342516.3995	1008520.3405	1073405.564	975312.9195	-	1.15256	0.0400765	0.864495	-0.21007	down	1.05098	0.108194	1.15524	0.208196	insig	1.68689	0.00399346	1.33632	0.418266	up
MEDP1002*237	T3_positive	Acetylcholine	Alcohol and amines	Polyamines	146.12	145.1102787	[M+H]+	C7H15NO2	2	60-31-1	187	HMDB0000895	15355	57	C08201	1640094.695	690427.3575	987312.577499999	2197466.047	1234404.812	898896.245499999	1766854.4895	1648657.5075	1711642.101	1118408.778	689281.849	620836.284000001	821311.620499999	785496.3695	512375.243	923872.182000001	823720.121	913881.3975	-	1.42463	0.0109701	0.479995	-1.05891	down	1.39579	0.0637151	0.508067	-0.97691	insig	0.36048	0.810124	1.05848	0.0820002	insig
MEDP1019	T3_positive	2-Aminoisobutyric Acid	Amino acid and Its metabolites	Amino acid derivatives	104.07	103.063	[M+H]+	C4H9NO2	1a	62-57-7	6119	HMDB0001906	27971	37	C03665	205154.079	115764.4285	138133.9985	194343.3015	151637.0115	129003.2245	222881.0035	216895.8915	291803.858	143501.1525	297665.6185	196672.755	442658.6845	304627.5035	275382.8965	129413.3005	104678.6485	166825.5105	-	1.02234	0.0750054	1.51084	0.595347	insig	1.53643	0.0192338	1.8844	0.914109	up	0.861125	0.284209	1.24726	0.318762	insig
MEDP1022*153	T3_positive	Thr-Phe	Amino acid and Its metabolites	Small Peptide	267.13	266.1266571	[M+H]+	C13H18N2O4	2	16875-27-7	4099799	HMDB0029068	-	-	C00107	17958998.602	11260148.258	20167680.575	19094901.151	20265491.3879999	10782894.966	13815856.2385	16916557.9605	10556444.664	12057039.4925	16443652.324	14207879.53	17810203.5875	18438735.717	21089665.2095	13521564.165	13853654.187	13631145.1815	ko02010	1.26135	0.0192977	1.37208	0.45637	up	0.107599	0.942442	0.991469	-0.0123601	insig	1.50251	0.0462513	0.722601	-0.46873	down
MEDP1029	T3_positive	Hispidol	Heterocyclic compounds	Heterocyclic compounds	255.07	254.0579088	[M+H]+	C15H10O4	3	5786-54-9	5281254	HMDB0033153	5731	-	C08644	44443.6385000002	35885.7939999999	44931.2115	39223.2649999998	45514.4705000002	56628.2589999999	51537.677	25149.4785	92755.5335000009	57175.0145000002	4525.342	4525.342	4525.342	4525.342	4525.342	23177.975	28629.5129999999	22626.71	-	1.65416	0.00841731	0.0798836	-3.64596	down	1.92184	3.87738e-05	0.107747	-3.21428	down	1.03745	0.247768	1.3488	0.431677	insig
MEDP1033	T3_positive	Benzaldehyde	Benzene and substituted derivatives	Benzene and substituted derivatives	107.05	106.0418648	[M+H]+	C7H6O	2	100-52-7	240	HMDB0006115	17169	-	C00261	31018772.0705	22781267.9885	28070837.8185	31265359.6365	34013833.7494999	32211450.902	32945820.102	31714002.5375	33638814.896	34367056.038	23005247.067	25951479.709	29701517.524	24951404.423	28894554.375	26442334.5069999	28231927.9325	27549793.665	ko01100	1.44802	0.00425972	0.803654	-0.315353	down	0.743076	0.240257	0.90047	-0.15125	insig	1.14338	0.138105	1.12047	0.164103	insig
MEDP1060	T3_positive	Hydroxyquinoline	Heterocyclic compounds	Heterocyclic compounds	146.06	145.0527639	[M+H]+	C9H7NO	2	148-24-3	1923	-	-	-	C19434	2249331.94000001	1397587.3435	1466837.12100001	2287332.681	2125877.30300001	1995194.8745	2026491.05750001	1782688.35250001	2072627.16499999	2265732.599	1190404.8335	1463822.103	1454750.723	1412557.7525	1854735.8575	1110494.0625	1527317.21150001	1375393.30250001	-	1.39399	0.00376355	0.727247	-0.459483	down	1.09665	0.100114	0.774252	-0.369125	insig	0.659432	0.582152	1.06463	0.0903578	insig
MEDP1062	T3_positive	S-Methyl thioacetate	Aldehyde,Ketones,Esters	Esters	91.02	90.0139	[M+H]+	C3H6OS	1b	1534-08-3	73750	-	-	-	-	5226548.435	4042967.9135	3113972.525	4880100.1785	6041557.991	4359651.0465	6342569.1225	5092614.1525	5156856.2505	4734049.444	3281552.9735	3194297.2695	4789195.8245	3655606.0465	3856245.634	4819721.9645	4039973.53	3955677.292	-	1.29126	0.0140309	0.731024	-0.452009	down	0.94788	0.165453	0.805697	-0.31169	insig	0.702181	0.455839	1.10215	0.140319	insig
MEDP1063	T3_positive	Indole-5-carboxylic acid	Heterocyclic compounds	Indole and Its derivatives	162.05	161.048	[M+H]+	C9H7NO2	1a	1670-81-1	74280	-	-	-	-	122152.909	118635.3055	79736.9410000001	80455.5119999994	110679.602	127350.561499999	130464.667	132303.1675	81499.9350000001	116730.704	41866.7399999995	82683.1620000002	101681.98	47157.1889999998	94536.4610000002	108906.181	115569.879	64155.2430000003	-	1.12834	0.0230618	0.625352	-0.677258	down	1.06267	0.101386	0.719082	-0.475772	insig	0.663084	0.27961	1.14988	0.201486	insig
MEDP1076*162	T3_positive	Kojibiose	Others	Others	325.11	342.1162115	[M-H2O+H]+	C12H22O11	3	2140-29-6	164939	HMDB0011742	33020	-	C19632	101500.0385	107523.494	74083.5304999999	114501.061	114569.699	82872.0025	123975.3715	142731.286	99798.6480000001	103448.0495	130437.374	160852.7505	178220.5405	136599.0385	166142.502	94457.5355	130569.571	73029.6155	-	1.26284	0.0131141	1.39692	0.482248	up	1.54518	0.00239872	1.50778	0.592427	up	0.301186	0.544452	1.07936	0.110179	insig
MEDP1126*113	T3_positive	(R)-(-)-2-Phenylglycinol	Amino acid and Its metabolites	Amino acid derivatives	120.08	137.084064	[M-H2O+H]+	C8H11NO	2	56613-80-0	2724025	-	-	-	-	263991.292	171653.0255	249431.261	233569.941	273125.819999999	251694.9915	280102.4405	235352.123	284942.844	306070.758	179467.62	222138.6815	231818.9655	195241.94	166950.25	196090.725	206864.9335	249852.6305	-	1.43104	0.00333007	0.733062	-0.447993	down	0.998556	0.114345	0.83541	-0.259444	insig	1.06364	0.17187	1.13962	0.188549	insig
MEDP1132	T3_positive	3-Carboxypropyltrimethylammonium	Organic acid and Its derivatives	Organic acid and Its derivatives	146.12	145.110273	[M+H]+	C7H15NO2	2	6249-56-5	22620	-	-	-	-	528565.742999999	290309.3375	327037.086	419369.5465	409328.576	471466.5655	587324.852999999	572086.693	657830.853	501329.73	288563.0795	207420.0765	343431.412	333309.0905	207396.201	299146.769	313978.4595	469310.9	-	1.51955	0.00022605	0.49466	-1.01549	down	1.26449	0.0506696	0.698933	-0.516774	insig	1.63539	0.0159543	1.41296	0.498717	up
MEDP1137	T3_positive	Malvidin	Others	Others	331.08	330.0739528	[M+H]+	C17H14O7	2	10463-84-0	159287	-	-	-	-	22041.1200000001	12791.7749999999	5202.29899999996	11218.2995000001	19720.9020000002	12726.0940000001	12682.0875	14079.0599999999	15800.7740000001	13494.4564999999	11257.778	8458.66249999995	13586.0099999998	10378.5689999999	9629.48499999999	10426.73	11644.7139999999	9051.57000000001	-	1.23907	0.0204973	0.775059	-0.367621	down	0.54231	0.316952	0.751123	-0.412879	insig	0.331825	0.893438	0.969117	-0.0452577	insig
MEDP1144	T3_positive	L-Isoleucine	Amino acid and Its metabolites	Amino acids	132.1	131.0946287	[M+H]+	C6H13NO2	2	73-32-5	6306	HMDB0000172	17191	5193	C00407	17747091.2545	16713486.1065	16576563.1015	18479551.472	21794229.05	22083691.4654999	18310863.6255	19225194.2885	21646047.7995	23487180.047	14138858.556	14643104.5815	19856262.2835	18940221.694	17330039.194	14217500.0675	18196496.7935	15548807.353	ko00280,ko00290,ko00970,ko01100,ko01210,ko01230,ko02010	1.16972	0.0287512	0.810559	-0.303011	down	0.587844	0.412839	0.929883	-0.104879	insig	1.27596	0.0806441	1.14721	0.198132	insig
MEDP1162HN	HILIC_negative	1-Methylguanine	Nucleotide and Its metabolites	Nucleotide and Its metabolites	164.0576	165.0650599	[M-H]-	C6H7N5O	2	938-85-2	70315	HMDB0003282	21803	3778	C04152	645072.547999999	343598.212	587345.783	622929.842500001	603511.260499999	464580.560999999	539622.098000001	509373.198499999	518883.1505	639198.804500002	217853.239	269105.538000001	346683.3695	247999.735	343923.2265	501122.7445	453701.785000001	370115.876499999	-	1.54652	0.00021628	0.533588	-0.906201	down	1.6117	0.00456686	0.508684	-0.975159	down	0.159062	0.688667	0.953327	-0.0689573	insig
MEDP1166P	T3_positive	PC(16:0/2:0)	GP	PC	520.3386	537.3430549	[M+H-H2O]+	C26H52NO8P	2	-	16759367	-	-	-	C00157	90032676.9840005	42445348.148	68082606.3755	81693502.5874995	63177402.8099998	112931606.617999	130195463.6265	102263633.4625	108613832.106	99110324.094001	48039324.4329998	32901797.7865001	66164673.8465003	55477549.5034999	103247931.880499	73100635.4355002	40206775.6039999	65138705.9170002	ko00564,ko00590,ko00592,ko01100	1.28204	0.0101608	0.552925	-0.854843	down	0.403486	0.598946	0.88536	-0.175664	insig	1.7371	0.00398856	1.60123	0.679179	up
MEDP1177	T3_positive	N-Methyl-α-aminoisobutyric acid	Amino acid and Its metabolites	Amino acid derivatives	235.17	117.078979	[2M+H]+	C5H11NO2	2	2566-34-9	75725	HMDB0002141	134261	6508	C15987	18352941.111	14151808.5225	23388421.8385	26898206.5065	24802031.2325	11935621.291	7986863.23549999	4668072.2405	6375734.39849999	6273364.672	15309880.5955	26014714.994	26803019.8925	17692762.041	26973276.7885	19156638.8415	18337665.241	14519017.1415	ko00760,ko01100	1.50883	0.00180272	3.02886	1.59877	up	0.215344	0.768493	1.04833	0.0680962	insig	1.85077	0.00164142	0.346115	-1.53068	down
MEDP1202	T3_positive	5'-Deoxy-5'-fluoroadenosine	Nucleotide and Its metabolites	Nucleotide and Its metabolites	270.1	269.09238	[M+H]+	C10H12FN5O3	2	731-98-6	448403	-	-	-	C19766	506189.7795	347506.7415	530116.525	436564.751	469291.105500001	390751.111	512681.875499999	1096192.6815	432644.136499999	430576.447999999	231888.7525	363249.663999999	210131.293	336014.1295	376372.041499999	381290.9185	406120.3415	288261.729	-	1.09228	0.112195	0.530121	-0.915605	insig	1.39195	0.0111489	0.662828	-0.593294	down	0.261747	0.442657	1.25033	0.322311	insig
MEDP1203*239	T3_positive	(1R,6S)-6-amino-5-oxocyclohexyl-2-ene-1-carboxylic-acid-ester	Aldehyde,Ketones,Esters	Esters	156.07	155.05823	[M+H]+	C7H9NO3	3	-	49852389	-	-	-	C19831	9185574.532	5344665.161	7305218.6675	9445384.8935	8064056.109	8774884.0385	10540881.267	14225296.2335	11927492.113	10693409.9225	13541907.1515	7772583.356	18973428.413	14800898.8955	7548759.217	6731684.5275	7372596.2155	7178002.9445	ko01100	0.159859	0.605368	1.1153	0.157435	insig	1.10964	0.10009	1.59201	0.670852	insig	1.4362	0.0211928	1.42743	0.513417	up
MEDP1231*167	T3_positive	Folinic acid	CoEnzyme and vitamins	CoEnzyme and vitamins	474.17	473.16584	[M+H]+	C20H23N7O7	2	58-05-9	135403648	HMDB0000121	27470	246	C03479	852099.119	438504.275999999	460988.686	767324.489500002	611587.821	5509912.09800001	3048009.279	2307655.7135	3443456.669	5550433.61700001	476444.732499998	316381.889000001	380107.733	382646.5655	948755.8565	726553.768500002	987957.432499996	1127482.7965	ko00670,ko01100	1.60012	0.00567679	0.126103	-2.98733	down	0.712588	0.40296	0.799979	-0.321967	insig	2.07307	0.00683488	6.34386	2.66536	up
MEDP1241P	T3_positive	5-Hydroxy-2-oxo-4-ureido-2,5-dihydro-1H-imidazole-5-carboxylic acid ester	Organic acid and Its derivatives	Organic acid and Its derivatives	203.039	202.0338194	[M+H]+	C5H6N4O5	2	-	-	-	-	-	-	4850967.0715	2340599.6665	3485815.292	5418141.565	4431159.9515	5031012.538	2138682.205	4741977.17749999	2628412.419	5008669.841	2074796.975	1728340.855	3999709.572	1807217.687	2007495.9475	4198049.6815	3975339.0355	3935682.6365	-	1.04023	0.0750152	0.594287	-0.750769	insig	1.33729	0.0337378	0.565974	-0.821193	down	0.363194	0.820022	0.952358	-0.0704239	insig
MEDP1280	T3_positive	S-Adenosyl-L-Methionine	Amino acid and Its metabolites	Amino acid derivatives	399.14	398.137239	[M+H]+	C15H22N6O5S	1a	17176-17-9	34755	HMDB0001185	15414	6064	C00019	44249533.491	27991608.2045	36360866.3115	76929678.7219999	57640176.002	59920029.125	40703925.5285	35850921.218	55471790.5655	69984868.5319999	14409676.476	17118357.6905	17913550.8915	17758689.598	30660498.242	27364317.9195	41005577.747	29918124.046	ko00270,ko00330,ko01100,ko01230,ko01240,ko04122,ko04148	1.5161	0.0037687	0.373612	-1.42039	down	1.57975	0.0246685	0.402435	-1.31317	down	0.472182	0.734277	1.07715	0.107213	insig
MEDP1289	T3_positive	Carnitine C6:0	FA	CAR	260.19	259.1783583	[M+H]+	C13H25NO4	2	6418-78-6	6426853	HMDB0000705	70749	5673	C02301	56187.2735000002	28426.917	48516.5255000002	84736.2750000001	100544.2675	22941.4460000001	41564.7345	30056.8490000001	30647.5915	17373.447	75771.3114999999	77026.8605000001	125361.968	87974.5500000004	89087.6499999994	75542.7140000001	51342.664	55494.5995000003	-	1.57097	0.000967522	3.19266	1.67476	up	1.0351	0.124724	1.42967	0.51568	insig	1.50586	0.0503876	0.447798	-1.15908	insig
MEDP1310P	T3_positive	4-Hydroxy-l-tryptophan	Amino acid and Its metabolites	Amino acid derivatives	221.0906	220.0847923	[M+H]+	C11H12N2O3	2	25242-90-4	85479	-	-	-	C21777	22684955.2875001	27539509.2764999	24260366.7410001	28709234.4175	26888535.2760001	33515593.3635	20446412.3190001	21020115.5605001	23441439.8609999	24759817.2874999	14836286.9725	22593094.8185	18069064.5995	19091333.2405	24354693.779	20862719.8435	20146653.8950001	19198105.5755001	-	0.884508	0.136483	0.803229	-0.316117	insig	1.3946	0.017821	0.760628	-0.394737	down	0.455568	0.61599	0.946963	-0.0786204	insig
MEDP1333*280	T3_positive	LPC(0:0/20:4)	GP	LPC	544.34	543.332491	[M+H]+	C28H50NO7P	2	-	52924038	-	-	-	C04230	41481819.8745	17127566.2620001	34763997.6254999	42966862.8665	34807658.7565001	51787705.9115002	86420934.6055001	61267930.9875	53286492.7705002	64776514.061	34056690.8199999	34425885.3969999	59596050.1115003	42034439.3164999	71269335.5415	41447038.9750001	33430374.4170001	36288489.1164997	ko00564,ko04148	0.878913	0.154294	0.760165	-0.395616	insig	0.973211	0.152161	1.41037	0.496077	insig	1.64268	0.00621746	1.85535	0.891693	up
MEDP1336*279	T3_positive	LPC(0:0/20:5)	GP	LPC	542.32	541.316841	[M+H]+	C28H48NO7P	2	112667-21-7	71316309	-	-	-	C04230	26826959.8229999	12323035.9675	22640328.3214998	24278793.9050001	29763476.0219999	31963744.5174998	37883949.6924998	29282482.7680003	33726135.0365	32484862.8255001	24124268.2825	26349147.263	27720051.554	30988668.3714999	38090311.81	25845665.81	23602129.0169999	26047167.2815	ko00564,ko04148	0.733487	0.242388	0.890719	-0.166958	insig	0.957631	0.141103	1.27142	0.346446	insig	1.43872	0.0250003	1.42741	0.513405	up
MEDP1343*274	T3_positive	LPC(0:0/18:3)	GP	LPC	518.32	517.316841	[M+H]+	C26H48NO7P	2	-	134777355	-	-	-	C04230	151180799.47	60387237.7874998	109112169.369499	121100988.526	121559945.2065	154749896.556	224608909.7575	184013785.7965	149225949.564999	158903300.232	101722594.372	112111432.59	154552778.132499	122901826.8765	170178897.062	117721341.934	109730776.8485	118327389.332	ko00564,ko04148	1.052	0.0583623	0.758997	-0.397833	insig	0.676884	0.348178	1.17419	0.231662	insig	1.4672	0.0162803	1.54702	0.629495	up
MEDP1345P	T3_positive	LPC(18:3/0:0)	GP	LPC	518.323	517.3168401	[M+]+	C26H48NO7P	2	-	24779469	HMDB0010388	88697	-	C00157	72254481.7699996	40144734.7295	53817395.6920002	72732572.4730002	78323366.9329997	100309872.796001	122420650.4385	95996376.533999	97920915.5169996	97618944.9334997	66038838.8759994	61774228.3995005	63252363.7874997	80655720.3494997	115017593.097501	56530942.9145001	57750413.6249998	60014980.2825003	ko00564,ko00590,ko00592,ko01100	1.08308	0.0633459	0.75202	-0.411158	insig	0.753535	0.294266	1.21895	0.285637	insig	1.74185	0.00257383	1.6209	0.696794	up
MEDP1375	T3_positive	Carnitine C20-OH	FA	CAR	472.4	471.392374	[M+H]+	C27H53NO5	3	-	-	-	-	-	C02301	37045.8755000001	18893.4025	31200.2649999999	35814.4695000001	30544.6705	52114.9254999998	101263.9085	53151.9705	85764.6924999997	65033.4195000002	18311.1755	17863.1175000002	32932.431	33957.8295000001	68476.5820000004	31205.1530000001	43084.9945000001	34394.3914999997	-	1.21107	0.0234841	0.480065	-1.0587	down	0.0891462	0.726636	1.11754	0.160328	insig	1.92218	0.0105494	2.3279	1.21903	up
MEDP1379	T3_positive	Carnitine C21:3	FA	CAR	464.37	463.366159	[M+H]+	C28H49NO4	3	-	-	-	-	-	C02301	136060.350000001	48568.225	86345.0194999999	107812.3	162572.73	151683.7745	159265.902	177386.0975	187518.707	180159.917999999	62321.8005	54047.3414999997	37626.1025000002	67616.1254999999	100345.659	114359.9575	81738.4174999999	69203.6399999995	-	1.52012	6.00474e-05	0.376112	-1.41077	down	1.04911	0.095681	0.59472	-0.749716	insig	1.40909	0.0299441	1.58123	0.66105	up
MEDP1389	T3_positive	Carnitine C18:0	FA	CAR	428.37	427.366159	[M+H]+	C25H49NO4	2	-	52922056	-	-	-	C02301	7916767.71850002	2361809.75449999	6443711.7045	3694689.11549999	4952168.24450001	8971276.76499996	27399725.8174999	9933027.74900002	31306397.7924998	12538484.3525	3171546.249	4081291.24300002	6267569.15199998	4963958.1855	24282820.6930001	5288819.35600001	5362201.71600001	5633254.07499996	-	0.990685	0.162947	0.474406	-1.07581	insig	0.548517	0.437391	1.6858	0.753429	insig	1.80025	0.0496008	3.55349	1.82924	up
MEDP1394*264	T3_positive	Carnitine C15:DC	FA	CAR	416.3	415.293389	[M+H]+	C22H41NO6	2	-	-	-	-	-	C02301	20642.3484999999	13990.6210000001	20782.2479999998	11154.8500000001	10670.848	29402.2315	28429.3919999997	23919.3914999999	29968.7944999999	16184.9065	22049.1229999998	16472.5825	17418.3029999998	14536.1815000001	18632.4055000002	21213.54	19351.557	14065.1345000002	-	1.11272	0.0365631	0.69668	-0.521433	down	0.754708	0.386335	1.15364	0.206199	insig	1.57862	0.0181379	1.65592	0.727632	up
MEDP1397	T3_positive	Carnitine C16:0	FA	CAR	400.34	399.334859	[M+H]+	C23H45NO4	2	2364-67-2	11953816	-	-	-	C02990	2038130.4455	805095.394499998	1758592.24049999	1346680.784	1795361.46299999	1607401.814	3037963.22199999	2369697.5595	3530799.79649997	2655839.3355	1469581.47399999	1376041.00500001	1634109.16949999	1561633.26899999	3566675.14250001	1569133.7955	1618739.27099999	1621936.899	ko00071,ko01212	0.825914	0.210259	0.727788	-0.45841	insig	0.599265	0.454738	1.24073	0.311189	insig	1.4961	0.0263986	1.7048	0.769599	up
MEDP1412	T3_positive	Carnitine C13:1	FA	CAR	356.28	355.272259	[M+H]+	C20H37NO4	3	-	139920227	-	-	-	C02301	625507.205999999	138997.6725	836441.922999994	453042.910000001	793680.640000001	277462.744	340448.600999999	198155.933499999	418626.273999999	297646.6475	575946.590500003	606517.592500002	909676.781499996	440178.238000001	898788.751999996	369540.639000001	387269.3925	398560.613999996	-	1.3881	0.0118947	2.23913	1.16294	up	0.637852	0.482474	1.20488	0.268892	insig	0.86237	0.107727	0.538103	-0.894046	insig
MEDP1424	T3_positive	Carnitine C9:0	FA	CAR	302.23	301.225309	[M+H]+	C16H31NO4	2	-	53477823	-	-	-	C02301	86669.6489999996	61844.8369999996	102829.4225	126251.336	91584.613	34980.1860000001	28704.8559999999	31806.931	28203.4485000001	21874.815	50933.4824999999	65575.0619999999	57043.9029999999	73201.2579999995	67413.3860000001	53173.3999999999	38406.2979999999	61196.3984999995	-	1.6091	0.000245155	2.15818	1.10982	up	1.35599	0.0389435	0.669609	-0.578609	down	2.03155	0.0029195	0.310265	-1.68843	down
MEDP1427	T3_positive	Carnitine C8:0	FA	CAR	288.22	287.209659	[M+H]+	C15H29NO4	2	3671-77-0	123701	-	-	-	C02301	138989.707	87857.7355000009	111991.4385	153775.367000001	151149.253999999	86204.8605000001	77415.2549999997	90973.548	123306.36	98980.9904999996	52164.5740000001	46814.4989999998	49013.2310000004	52960.6365000004	49472.0935000005	72203.0670000002	57724.6294999997	85964.3529999994	-	1.5921	0.00403005	0.525131	-0.929251	down	1.8366	0.00325222	0.389002	-1.36215	down	1.23973	0.0611341	0.740771	-0.432901	insig
MEDP1429	T3_positive	Carnitine C5:DC	FA	CAR	276.14	275.136889	[M+H]+	C12H21NO6	3	-	-	-	-	-	C02301	69213.625	43630.546	44808.951	94319.1410000001	77400.0490000003	45884.955	51328.9355000001	56732.483	42797.1985	33862.783	55424.0000000001	59828.9605	100062.6795	57599.7414999999	71065.4925	46226.0379999999	45948.6389999999	54289.6765	-	1.20395	0.049875	1.49164	0.576896	up	0.195943	0.824848	1.04435	0.0626091	insig	1.20292	0.115205	0.700139	-0.514287	insig
MEDP1430	T3_positive	Carnitine C7:0	FA	CAR	274.2	273.194009	[M+H]+	C14H27NO4	3	-	6426896	HMDB0013238	-	-	C02301	428768.6905	269588.933	358365.759499999	460130.8115	595063.139	182376.346499999	201470.399	277496.427500001	165970.276	115223.6665	349939.059499999	349099.7855	563611.3965	462926.187999998	468471.632500001	298197.680000001	295975.349	345467.710500001	-	1.50858	0.00137638	2.32781	1.21897	up	0.2425	0.814911	1.03889	0.0550418	insig	1.85449	0.00873075	0.446295	-1.16393	down
MEDP1434	T3_positive	Carnitine C4:DC	FA	CAR	262.13	261.121239	[M+H]+	C11H19NO6	3	-	-	-	-	-	C02301	21687954.6275	12916801.705	24032746.9925	23174352.7485	17077976.828	32746097.273	23795206.2265	17052059.0075	27999092.639	35981120.225	3449386.3935	5384672.9795	4826222.881	3528369.098	5837925.578	14844899.2345	16224939.802	13029423.2635	-	1.64464	0.00210679	0.167376	-2.57883	down	1.82972	0.00143918	0.232851	-2.10252	down	1.30008	0.0919052	1.39118	0.476309	insig
MEDP1458	T3_positive	FFA(22:7)	FA	FFA	327.23	326.22403	[M+H]+	C22H30O2	2	-	-	-	-	-	C00162	5856.7974000000195	5856.7974000000195	5856.7974000000195	5856.7974000000195	5856.7974000000195	61983.2965000008	34580.9045000003	79468.7590000005	67615.0784999997	30122.0735	29283.9870000001	50181.7349999997	31748.0180000001	60185.8825000005	134172.4335	45424.7890000001	51856.195	63707.3709999999	ko00062,ko00071,ko00561,ko04148	0.103118	0.776698	1.11616	0.158548	insig	1.83045	0.0447551	10.4348	3.38333	up	2.03354	0.00700757	9.3488	3.22478	up
MEDP1465	T3_positive	(2S,3S)-butane-2,3-diol	Alcohol and amines	Alcohols	73.06	90.06807956	[M-H2O+H]+	C4H10O2	3	19132-06-0	439888	-	-	-	C03046	2302058.624	1947582.1525	2215103.8465	2673457.39	2485126.262	2587936.155	2668640.4385	2204538.5335	2042305.773	3133015.8185	1347244.429	2292385.2725	1801154.65	1688007.392	2268804.464	2078006.063	2159320.768	1946711.4155	ko00650	1.12365	0.0389483	0.74369	-0.427226	down	1.12723	0.0800884	0.808512	-0.30666	insig	0.609153	0.402752	1.08716	0.120566	insig
MEDP1484	T3_positive	Quinoline-4-carboxylic acid	Heterocyclic compounds	Pteridines and derivatives	174.05	173.047679	[M+H]+	C10H7NO2	1b	486-74-8	10243	-	-	-	C06414	400429.505	217890.442	278802.6655	428879.055	393757.074	329416.7545	479762.539	382279.4585	397447.046500001	389292.022000001	257337.032	256253.651	263736.15	264367.675	244557.4725	385200.2075	340176.235499999	324504.032	-	1.57043	0.0042087	0.650214	-0.621013	down	1.14415	0.0996516	0.747926	-0.419033	insig	0.865117	0.31303	1.15028	0.201981	insig
MEDP1485	T3_positive	2-(2-Benzothiazolylthio)ethanol	Alcohol and amines	Alcohols	212.02	211.012554	[M+H]+	C9H9NOS2	1b	4665-63-8	20790	-	-	-	-	22617.6734999997	1621.734799999982	8108.67399999991	15796.9590000001	18510.3130000001	18964.0420000001	10384.7844999999	18739.9404999999	20377.7235	24667.0434999998	1621.734799999982	1621.734799999982	9235.39200000001	1621.734799999982	1621.734799999982	9025.94800000001	13553.0214999999	8563.72850000001	-	1.52136	0.000872521	0.168815	-2.56649	down	1.26036	0.0514512	0.235875	-2.08391	insig	0.848348	0.27203	1.39724	0.48258	insig
MEDP1486	T3_positive	trans-2-Butene-1,4-dicarboxylic Acid	Organic acid and Its derivatives	Organic acid and Its derivatives	145.05	144.04226	[M+H]+	C6H8O4	1b	4436-74-2	5351896	HMDB0000393	86952	5382	-	384231.4705	266136.1055	379189.612	601582.272	448590.6785	347951.298499999	346613.350999999	487355.5835	382054.517	353369.4355	126820.229	130900.5005	115814.033000001	149862.456	149392.677500001	167778.254999999	291903.649500001	219018.990999999	-	1.63342	0.000480176	0.350897	-1.51088	down	1.81236	0.0065261	0.323499	-1.62817	down	0.409784	0.61474	0.92192	-0.117287	insig
MEDP1490*115	T3_positive	Cis-4-Hydroxy-L-Proline	Amino acid and Its metabolites	Amino acid derivatives	132.07	131.0582432	[M+H]+	C5H9NO3	1a	2584-71-6	440014	HMDB0060460	16231	-	C03440	133655.4325	66883.0565	77376.2914999999	66474.4215	68740.702	113781.393	167400.791	152399.1815	228691.601	89279.9250000001	95769.7165	82801.6180000001	140553.133	114999.713	87133.6179999999	89237.792	89584.3475	112789.6385	ko00470,ko01100	0.881677	0.133944	0.693574	-0.527878	insig	0.908385	0.233265	1.26173	0.335402	insig	1.60719	0.0465609	1.81917	0.863279	up
MEDP1501*232	T3_positive	Isocytosine	Nucleotide and Its metabolites	Nucleotide and Its metabolites	112.05	111.043262	[M+H]+	C4H5N3O	1a	108-53-2	66950	-	-	-	-	5281269.2115	4455458.5295	4647208.1505	7047164.218	6942157.306	5534658.926	6106482.816	6898118.997	7398393.7675	6915942.331	5722337.347	7952248.109	9003507.07549999	6930332.293	7899049.737	5392212.614	4750876.7505	4307687.5755	-	0.713652	0.1948	1.14166	0.191127	insig	1.1931	0.0481722	1.32193	0.402646	up	0.960356	0.211929	1.15791	0.21152	insig
MEDP1506	T3_positive	Leu-Val	Amino acid and Its metabolites	Small Peptide	231.17	230.1630426	[M+H]+	C11H22N2O3	1a	13588-95-9	6993116	HMDB0028942	-	-	C00107	37730424.6745	39106951.1554999	38019020.5800001	36992503.9189999	52127557.057	57320327.1635	43421135.098	52619018.3669999	45635256.7140001	49549806.6439998	27530368.4055	53881257.6555	32936252.966	34568440.806	71952381.3239999	31969258.1155001	38565716.45	35797220.0490002	ko02010	0.518196	0.550416	0.888645	-0.170321	insig	0.0960726	0.714861	1.08281	0.114786	insig	1.27048	0.046586	1.2185	0.285108	up
MEDP1507	T3_positive	Phe-Asn	Amino acid and Its metabolites	Small Peptide	280.13	279.121906	[M+H]+	C13H17N3O4	1a	-	10468817	-	-	-	C00107	1354489.8385	1050556.7615	1571629.41099999	1539750.819	1298866.615	745528.184000002	1110646.3755	1291578.5965	729771.019000004	995979.077000001	1070180.319	1105725.6085	1163396.2745	1302448.37	1350148.78000001	865377.034999998	891625.330000003	797171.206000007	ko02010	0.968746	0.114053	1.22949	0.298054	insig	0.803497	0.177503	0.879184	-0.185762	insig	1.62518	0.02679	0.715083	-0.483817	down
MEDP1508	T3_positive	Phe-Met	Amino acid and Its metabolites	Small Peptide	297.13	296.1194635	[M+H]+	C14H20N2O3S	1a	15080-84-9	7010506	-	-	-	C00107	647293.450500001	772385.462000001	560639.925499999	765358.050999997	834413.542999999	500943.533999996	595423.7715	666828.723999999	420523.148000001	417267.923999999	885723.946000002	877312.757999998	759824.845500001	879409.467000001	942446.231000004	587827.8385	616162.052499998	668953.315500002	ko02010	1.52649	0.000628094	1.67041	0.740203	up	1.2295	0.0345167	1.21358	0.279266	up	1.62654	0.0225533	0.726514	-0.460937	down
MEDP1509	T3_positive	Glu-Met	Amino acid and Its metabolites	Small Peptide	279.1	278.0936427	[M+H]+	C10H18N2O5S	1a	4423-22-7	6426949	HMDB0028825	73507	-	C00107	1850033.085	1229179.979	1062293.211	1735029.0485	1868007.2765	2296998.592	2659123.821	1992149.0625	2407529.579	1887188.753	1313962.885	1159136.5655	2289513.3395	1367458.0395	1666934.4255	1472505.93	1427251.381	1544843.9275	ko02010	1.21589	0.0251739	0.693499	-0.528034	down	0.0137609	0.969011	1.00677	0.00974007	insig	1.65337	0.0132411	1.45173	0.537774	up
MEDP1511	T3_positive	Met-Glu	Amino acid and Its metabolites	Small Peptide	279.1	278.0936427	[M+H]+	C10H18N2O5S	1a	14517-44-3	7015689	-	-	-	C00107	597541.127	401735.0245	325140.747500001	555191.876	612834.41	686606.613500001	922894.804499999	617528.961	710361.8295	705448.895	417516.225000001	463841.8985	811698.186999999	535288.9725	578675.722	538720.9205	469916.791	526589.3035	ko02010	1.03569	0.0894802	0.770558	-0.376024	insig	0.427637	0.501536	1.12621	0.171479	insig	1.61694	0.0174999	1.46155	0.547503	up
MEDP1644	T3_positive	Aniline	Alcohol and amines	Amines	94.07	93.057849	[M+H]+	C6H7N	1a	62-53-3	6115	HMDB0003012	17296	489	C00292	2768855.261	2058431.8205	2006881.2655	2973552.743	2739812.80199999	2726784.91	3106807.7285	2804833.5095	2470346.9955	2687256.646	2114328.775	2211869.7305	2770509.831	2168870.743	2164424.32	2202959.223	2277840.899	2393432.603	-	1.2588	0.0186868	0.828499	-0.271427	down	0.639367	0.371914	0.910936	-0.134578	insig	0.830771	0.307767	1.0995	0.136849	insig
MEDP1663*243	T3_positive	N,N-Dimethylarginine	Amino acid and Its metabolites	Amino acid derivatives	203.15	202.143	[M+H]+	C8H18N4O2	1a	30315-93-6	123831	HMDB0001539	17929	6309	C03626	4255078.4905	2170209.526	3123879.8995	4214890.294	3778040.851	5213932.337	5480182.3395	4988848.877	7310037.787	6819511.559	4332612.533	4187612.411	6605776.58799999	4562955.343	5393552.156	3727078.184	3987002.5325	4208453.9845	-	0.855941	0.180661	0.841342	-0.249236	insig	1.26957	0.0356632	1.42985	0.51586	up	1.78789	0.00392311	1.69948	0.765097	up
MEDP1665	T3_positive	Carnitine C3:0	FA	CAR	218.14	217.1314	[M+H]+	C10H19NO4	2	17298-37-2	107738	HMDB0000824	28867	5787	C03017	13614923.969	7103191.496	13286154.0845	14581913.445	12460750.0485	10194569.1105	9229298.3335	9484806.9215	11781805.98	12263595.6395	2949609.016	3992326.76849999	5150146.044	4422816.92550001	3685870.83249998	7064352.87800002	7972107.922	7280574.65950001	-	1.62532	5.50969e-05	0.381477	-1.39033	down	1.77647	0.00249994	0.330906	-1.59551	down	0.543702	0.311216	0.867432	-0.205177	insig
MEDP1666	T3_positive	Leu-Val-Ser	Amino acid and Its metabolites	Small Peptide	318.2	317.195	[M+H]+	C14H27N3O5	3	-	9858135	-	-	-	C00098	8702846.98699998	2716869.747	6901933.6755	5011167.44799999	7918327.7515	2558811.0085	3675562.46199999	5852425.5405	3392545.47150001	3511774.5935	2046118.4725	2488741.5605	3291344.9735	3378746.994	4348389.652	3754916.7985	3119309.797	3542065.7305	ko02010	0.54345	0.342521	0.81898	-0.2881	insig	1.27826	0.0405766	0.497689	-1.00668	down	1.28197	0.089476	0.607694	-0.718584	insig
MEDP1668	T3_positive	Leu-Ala-Val	Amino acid and Its metabolites	Small Peptide	302.21	301.2002	[M+H]+	C14H27N3O4	2	-	54565935	-	-	-	C00098	4501302.4155	2435064.613	4061715.8685	3842371.293	5627972.0375	2151088.92699999	1771325.59399999	2554988.137	1958206.875	3801754.3005	467992.743000002	1206921.665	3212810.856	1583858.4125	2604715.27400001	1352859.915	1903423.78050001	1703598.41099999	ko02010	0.694712	0.332929	0.741687	-0.431117	insig	1.29633	0.0126901	0.443429	-1.17322	down	1.55764	0.0342502	0.597865	-0.742107	down
MEDP1671	T3_positive	Glu-Glu-Ile	Amino acid and Its metabolites	Small Peptide	390.19	389.1798	[M+H]+	C16H27N3O8	2	-	71464590	-	-	-	C00098	152519.354	170422.3965	156948.268000001	165914.8235	323763.544500001	251254.878	139448.755	353325.265000001	168928.401	140695.9935	462382.3895	466399.300999999	1067194.585	404430.522	529043.745499999	187938.8095	201705.173000001	220363.377000001	ko02010	1.40402	0.0340168	2.78028	1.47523	up	1.67209	0.0301082	3.0214	1.59522	up	0.0717194	0.757044	1.08672	0.119986	insig
MEDP1672	T3_positive	Leu-Leu-Glu	Amino acid and Its metabolites	Small Peptide	374.23	373.2213	[M+H]+	C17H31N3O6	2	20274-83-3	484684	-	-	-	C00098	8636305.71200001	1733314.2515	5852056.693	3843202.47149999	7040769.5445	1900038.86400001	2947644.6165	4926008.487	1436446.404	3192307.83649998	503563.925499998	1865081.253	1727433.6205	1031733.322	2541950.66750001	2420971.27999999	2687636.43649999	3466878.7155	ko02010	0.93129	0.0996688	0.532532	-0.90906	insig	1.41854	0.0298101	0.282958	-1.82134	down	1.23108	0.110252	0.531345	-0.91228	insig
MEDP1673	T3_positive	Ile-Ile-Thr	Amino acid and Its metabolites	Small Peptide	346.23	345.2264	[M+H]+	C16H31N3O5	3	-	145456184	-	-	-	C00098	5043254.01800002	2661761.83499999	3780236.30900001	3634627.223	4673467.70550002	1938041.763	2357952.225	3483210.92450001	2059272.234	2156384.8125	1351942.4885	2449777.235	2725898.292	2864439.8195	3232132.03449999	1742121.509	2808590.16650002	1723157.95600001	ko02010	0.151376	0.774443	1.05247	0.0737743	insig	1.2597	0.0278154	0.6378	-0.648825	down	1.73484	0.0174509	0.606005	-0.722599	down
MEDP1675	T3_positive	Leu-Leu-Gly	Amino acid and Its metabolites	Small Peptide	302.21	301.20015	[M+H]+	C14H27N3O4	3	4464-36-2	7019089	-	-	-	C00098	10257550.5755	2187547.9275	7160152.93100001	5043193.0905	8021481.17049997	2003061.40999999	3584207.91750001	5173489.434	3115157.08549999	3262348.9	1493484.5785	2668731.85399999	1818336.70450001	2950170.6345	3425011.49850001	3199999.0705	2682013.804	3500583.24750001	ko02010	0.7545	0.168218	0.720944	-0.47204	insig	1.36169	0.039234	0.378199	-1.40278	down	1.24704	0.0861591	0.524588	-0.930742	insig
MEDP1679	T3_positive	Glu-Val-Phe	Amino acid and Its metabolites	Small Peptide	394.2	393.1899	[M+H]+	C19H27N3O6	2	31461-61-7	193678	-	-	-	C00098	4784200.57300001	3201065.04249999	4155252.49199998	4512701.79499997	8571807.73549997	3678496.33899999	5982492.98300002	4976583.11149997	4183565.051	3984692.7925	1666875.027	2566882.2295	3451297.66699998	2791696.10650002	2783427.684	3245319.90999999	2915253.5325	3520788.81649999	ko02010	1.34217	0.00667398	0.581438	-0.782302	down	1.414	0.0582489	0.525675	-0.927756	insig	0.318957	0.650365	0.904095	-0.145453	insig
MEDP1680	T3_positive	Thr-Leu-Ile	Amino acid and Its metabolites	Small Peptide	346.23	345.2264	[M+H]+	C16H31N3O5	3	-	101127826	-	-	-	C00098	2801241.272	1282422.73	2644826.61400001	1553918.79649999	3290347.99449999	917115.036999999	1070438.8675	1996633.115	1130059.327	1394152.6435	497499.479499999	608755.744500001	441636.9215	1102934.3215	970674.950499997	1244546.5645	1315653.6135	1299569.1925	ko02010	1.13134	0.0406861	0.556435	-0.845715	down	1.61333	0.011467	0.312933	-1.67607	down	1.54288	0.0568557	0.56239	-0.830358	insig
MEDP1683	T3_positive	Leu-Leu-Leu	Amino acid and Its metabolites	Small Peptide	358.27	357.262757	[M+H]+	C18H35N3O4	3	10329-75-6	82546	-	-	-	C00098	8246153.41	2764148.85750001	7059123.01800001	5489456.25750003	7228785.78249999	1943604.562	3762038.36200001	5529073.09700001	2485195.49799999	3475668.22799999	1091412.9525	1255764.662	1321742.3035	2386105.66899999	2578625.71249999	2832172.25699999	3459904.44099999	3334206.5395	ko02010	1.13828	0.0486267	0.502086	-0.993995	down	1.6361	0.00752502	0.280426	-1.83431	down	1.4434	0.0490794	0.558522	-0.840315	down
MEDP1684	T3_positive	Leu-Leu-Phe	Amino acid and Its metabolites	Small Peptide	392.25	391.2471	[M+H]+	C21H33N3O4	2	74479-02-0	7408573	-	-	-	C00098	996507.325	316954.3355	775731.879	434745.6625	727798.680499998	224551.041000001	530895.664999999	634506.886999999	238184.1785	370207.8155	167555.948	230125.279	304104.589999999	345054.357	384992.117	343914.022	378315.8805	427737.995499999	ko02010	0.595309	0.254767	0.716509	-0.480944	insig	1.37668	0.038114	0.440328	-1.18335	down	1.22206	0.131238	0.614547	-0.702405	insig
MEDP1696	T3_positive	LPC(18:4/0:0)	GP	LPC	516.31	515.301192	[M+H]+	C26H46NO7P	3	-	52924047	-	-	-	C04230	41301603.7165	22763172.4945001	28724168.4250001	40063135.7895	39234213.1379999	60161827.4460002	101722182.368	71295745.0675003	59551707.399	60711651.9095005	32310711.0394999	37369627.4150001	70347822.4495	43626384.5004999	75720270.7079999	33694214.268	34806936.3155	42037020.3029999	ko00564,ko04148	0.874415	0.155203	0.733852	-0.44644	insig	1.06793	0.124823	1.50724	0.591906	insig	1.82719	0.00739882	2.05387	1.03835	up
MEDP1697	T3_positive	LPC(14:1/0:0)	GP	LPC	466.29	465.285542	[M+H]+	C22H44NO7P	2	-	24779456	-	-	-	C04230	4816165.79500002	1778587.3375	3883393.677	3475288.779	3377098.77700003	6906765.0085	7971874.27100004	6310373.77100003	9494958.2520001	10732595.1405	1982860.07199999	1955256.72050001	2257452.981	1962215.71449999	2849140.17049998	3461141.53500002	3645021.369	4171167.93199999	ko00564,ko04148	1.64665	0.00135388	0.265761	-1.9118	down	1.17416	0.0602069	0.635117	-0.654905	insig	1.88655	0.00178994	2.3898	1.25689	up
MEDP1699*271	T3_positive	LPC(0:0/16:1)	GP	LPC	494.32	493.316841	[M+H]+	C24H48NO7P	2	-	122164832	-	-	-	C04230	36057834.1519999	19182119.4564999	29293450.7555002	36764645.3905001	32606630.9954999	53212903.3405005	93697409.2460006	67379326.9614995	49479188.4505002	53566661.1089997	20077349.2420002	22355774.3755002	51470999.8099995	27808903.8250002	42166126.3785	35702131.266	27856602.9874998	33628802.2855002	ko00564,ko04148	1.26812	0.0180901	0.516422	-0.953377	down	0.107288	0.780293	1.06481	0.0905952	insig	1.76163	0.0125742	2.0619	1.04397	up
MEDP1706	T3_positive	(Z)-Guggulsterone	CoEnzyme and vitamins	CoEnzyme and vitamins	313.22	312.20893	[M+H]+	C21H28O2	1a	95975-55-6	6450278	-	-	-	-	5502854.83049998	3291920.35799999	3916275.50250002	5005666.23849999	6534359.60349993	5846733.47649999	9359316.30299993	6695844.88950001	7995112.84200003	5649010.81599995	1308568.501	2155170.78049999	2205188.5295	2345027.86200001	4773348.92949998	3872803.55149997	3096716.3875	3366367.3415	-	1.43867	0.00114936	0.359739	-1.47498	down	1.37098	0.0231213	0.527288	-0.923337	down	1.4877	0.0380015	1.46575	0.551639	up
MEDP1718	T3_positive	2-O-Methylcytosine	Heterocyclic compounds	Heterocyclic compounds	126.07	125.058912	[M+H]+	C5H7N3O	1a	3289-47-2	160679	HMDB0004339	70854	-	C02376	189921.9965	188427.4465	386973.9575	253499.9045	208093.2905	333583.215000001	310258.293	209659.3495	333088.321	260389.384	255141.8815	415390.563	413518.5915	384178.082	556940.6705	225334.928	242953.7835	224273.056	ko00240,ko01100	1.00322	0.0756744	1.39959	0.484999	insig	1.42123	0.0320114	1.65062	0.723006	up	0.901918	0.354784	1.17936	0.238006	insig
MEDP1724	T3_positive	3-Amino-4-methylpentanoic acid	Organic acid and Its derivatives	Organic acid and Its derivatives	132.1	131.094629	[M+H]+	C6H13NO2	1a	5699-54-7	193411	HMDB0003640	86261	-	C02486	443239.167	467562.4495	395031.3075	551614.9305	477578.050500001	453270.106	352143.606	433920.458499999	460512.863	415833.2985	476055.822	522509.4265	505065.687	473551.309999999	442529.8305	366893.113	447008.4395	427549.791499999	-	1.09718	0.0368502	1.1437	0.193714	up	0.323778	0.580094	1.03627	0.0513968	insig	0.89211	0.210708	0.906063	-0.142317	insig
MEDP1726	T3_positive	3-Hydroxy-4-aminopyridine	Heterocyclic compounds	Heterocyclic compounds	111.06	110.048013	[M+H]+	C5H6N2O	1b	52334-53-9	2762419	HMDB0060741	-	-	-	24442.689	25668.9	50390.8285	35765.1895	21348.0395	37161.111	23289.7715	14879.3365	21879.7045	12626.9655	43717.119	25641.6135	45396.7219999999	45424.0635	68627.903	28768.0055	49514.554	41421.2744999999	-	1.27105	0.0223805	2.08316	1.05877	up	1.10673	0.14041	1.45168	0.537723	insig	0.958203	0.20067	0.696865	-0.521048	insig
MEDP1736	T3_positive	5-Methylcytidine	Nucleotide and Its metabolites	Nucleotide and Its metabolites	258.11	257.101172	[M+H]+	C10H15N3O5	1a	2140-61-6	92918	HMDB0000982	20607	5919	-	471208.4115	255835.5805	654621.7305	459215.861	452946.1685	377535.358000001	361265.487	287250.7275	455823.855	440369.3885	531182.291	656262.242999999	915661.6435	567788.611	935662.467000001	370468.7595	499552.57	310630.01	-	1.38431	0.014154	1.87622	0.90783	up	1.32438	0.0417599	1.57229	0.652865	up	0.521535	0.33096	0.838007	-0.254965	insig
MEDP1740*228	T3_positive	Acrylamide	Alcohol and amines	Amines	72.04	71.037114	[M+H]+	C3H5NO	1b	79-06-1	6579	HMDB0004296	28619	-	C01659	4081584.962	4172438.628	3888520.167	5539657.801	4874820.1495	5027259.1185	4390693.5725	3612178.188	3102892.739	6232428.093	2037614.0485	3772118.553	3090172.3915	2611176.706	4289319.857	3652556.622	3864548.562	3544497.184	-	0.982128	0.0929028	0.706465	-0.501311	insig	1.3135	0.0297526	0.700465	-0.513615	down	0.176135	0.9533	0.991507	-0.0123047	insig
MEDP1741	T3_positive	Agmatine	Alcohol and amines	Polyamines	131.13	130.121846	[M+H]+	C5H14N4	1a	306-60-5	199	HMDB0001432	17431	3523	C00179	68325879.6035	44947511.9175	64755320.858	60630481.929	63615208.1225	40660394.889	32389904.127	50995639.996	33091029.8515	41731803.0065	43220655.991	49098631.5575	42811347.3425	28331169.209	33994246.792	43418656.208	46088393.857	46492479.5065	ko00330,ko01100	0.0644697	0.956407	0.992896	-0.0102852	insig	1.51403	0.00519517	0.653234	-0.614327	down	1.85152	0.00479741	0.657908	-0.604042	down
MEDP1749	T3_positive	Cytidine 5'-diphosphate	Nucleotide and Its metabolites	Nucleotide and Its metabolites	426.01	403.018186	[M+Na]+	C9H15N3O11P2	1b	63-38-7	6132	-	-	-	C00112	47079.356	44347.4205	75729.5355	67930.128	53672.3055000001	46750.704	3491.2081	3491.2081	3491.2081	51718.5065	26199.021	17456.0405	35508.615	33146.3625	24132.4385	45722.4645	40261.446	51171.9485	ko00240,ko01100,ko01232,ko01240	0.738951	0.659194	1.25242	0.324722	insig	1.6019	0.00425126	0.472514	-1.08157	down	1.44651	0.0296705	0.37728	-1.40629	down
MEDP1753	T3_positive	Glucosaminic acid	Carbohydrates and Its metabolites	Sugar acids	196.08	195.074289	[M+H]+	C6H13NO6	1b	3646-68-2	73563	-	-	-	C03752	225418.82	117893.0685	126636.5845	207134.627	227727.1845	168299.3455	237852.2605	223219.698	211664.248	189278.332	133947.5705	144597.924	188434.2295	152748.0285	160766.656	181818.7175	165355.0545	154105.6375	ko00030,ko01100	1.2791	0.013119	0.757531	-0.400624	down	0.529853	0.381109	0.862606	-0.213227	insig	0.759796	0.392422	1.13871	0.187397	insig
MEDP1763	T3_positive	Guanidine	Alcohol and amines	Polyamines	60.06	59.048347	[M+H]+	CH5N3	1a	50-01-1	3520	HMDB0001842	42820	6342	C17349	2069764.5105	2311187.5895	2330090.68	2831971.109	2737342.364	2596558.79	1917517.026	1626918.1305	1687085.707	2766732.4805	1034307.533	2224355.329	1684138.597	1208314.9995	2195750.844	1990490.512	1962814.577	2109375.3865	-	0.764943	0.223214	0.787826	-0.344051	insig	1.30147	0.0299907	0.679693	-0.557046	down	0.892935	0.26392	0.862745	-0.212994	insig
MEDP1764P	T3_positive	Harmaline	Alkaloids	Alkaloids	261.1231	214.1106131	[M+HCOO+2H]+	C13H14N2O	1b	304-21-2	3564	HMDB0030310	28172	-	C06536	232436.053500002	130506.3595	179904.039500001	274686.311499999	244250.138000003	254501.142999999	161045.4945	269182.617499998	265539.130499999	257997.476499999	44648.9109999998	50718.7210000005	73100.3615	65514.5090000003	51387.5205000004	136460.0855	127928.094	125716.945000002	-	1.63664	0.000512021	0.236181	-2.08203	down	1.82691	0.0030757	0.268765	-1.89558	down	0.588411	0.397003	1.13796	0.186449	insig
MEDP1770	T3_positive	Jasmone	Aldehyde,Ketones,Esters	Ketones	165.13	164.120115	[M+H]+	C11H16O	1a	488-10-8	1549018	HMDB0035601	-	-	C08490	511560.270499997	364971.973999999	608013.466499997	520912.682999999	494690.147499998	404197.5835	564673.304999996	581889.713999998	484854.492999999	400674.216	335283.191499998	341991.389499999	460164.967499996	312605.140499999	249588.931500001	593870.305499999	378313.295999998	437888.295000007	-	1.21744	0.0211361	0.697632	-0.519462	down	1.39779	0.0153359	0.679813	-0.55679	down	0.283591	0.821257	0.974458	-0.0373283	insig
MEDP1779	T3_positive	LPC(13:0/0:0)	GP	LPC	454.29	453.285541	[M+H]+	C21H44NO7P	1a	20559-17-5	24779450	-	-	-	C04230	4612929.00450001	1570688.1335	3517146.29549998	4103644.17850001	4244220.27600004	5552754.56700004	7879990.52600001	8454869.98000002	7703809.22250001	9333429.76950001	1509835.743	1739059.54	2385834.65	1672242.1225	2553100.19549998	3297744.02200002	3331426.7975	4084379.06899997	ko00564,ko04148	1.63234	0.000356619	0.25331	-1.98102	down	1.26185	0.035248	0.546306	-0.872219	down	1.68859	0.00105501	2.15667	1.1088	up
MEDP1780	T3_positive	Leu-Phe	Amino acid and Its metabolites	Small Peptide	279.17	278.163043	[M+H]+	C15H22N2O3	1a	3063-05-6	6992310	HMDB0013243	73585	-	C00107	16223927.1095001	7213758.23050002	9779229.45950003	11723986.7784999	11321342.7895	11422557.146	15946947.7835	16571315.741	11532329.331	13212553.2865001	10218403.8965	7881068.91849999	10255407.2665	10497391.032	13281913.0705	9219115.03900002	9845144.81649997	10127468.776	ko02010	1.0673	0.0448836	0.759025	-0.39778	down	0.223799	0.644257	0.926628	-0.109937	insig	0.924331	0.214352	1.22081	0.287843	insig
MEDP1781	T3_positive	L-Thyronine	Hormones and hormone related compounds	Hormones and hormone related compounds	274.11	273.100109	[M+H]+	C15H15NO4	1b	1596-67-4	5461103	HMDB0000667	30662	5637	-	57450.1330000002	36093.881	40736.3404999999	38588.8675	54131.1035	61795.104	45505.877	30875.932	42704.215	46683.7684999999	67851.2119999998	117452.3875	98251.2165	122112.649499999	154480.9605	40913.9355	42370.1835000001	52526.8069999998	-	1.47428	0.00717899	2.46149	1.29953	up	1.70262	0.00751998	2.46761	1.30311	up	0.170091	0.986727	1.00249	0.00358366	insig
MEDP1790	T3_positive	Gly-Ile	Amino acid and Its metabolites	Small Peptide	189.12	188.116093	[M+H]+	C8H16N2O3	1a	19461-38-2	88079	HMDB0028844	-	-	C00107	9313135.226	3103360.8715	4203634.41	7329314.69100001	5879889.967	4853380.1265	8421699.87050001	7455817.574	5210446.9125	4998779.6505	9520138.20700001	7189428.45700001	11277146.895	9931279.65899998	10372871.6805	5263714.81649999	5218165.1055	6149343.258	ko02010	1.31441	0.00858094	1.56078	0.642271	up	1.28723	0.0261885	1.61891	0.695018	up	0.282787	0.871627	1.03724	0.0527472	insig
MEDP1791	T3_positive	Nicotinamide riboside chloride	Nucleotide and Its metabolites	Nucleotide and Its metabolites	255.1	290.066948	[M-Cl]+	C11H15ClN2O5	1b	23111-00-4	90480033	HMDB0000855	15927	5818	-	273282.4785	155824.877	230229.8325	128763.998	257929.2185	326895.5905	572794.8495	562263.499	474299.915	262576	211962.3885	194217.32	229083.7855	228780.891	135604.5285	246853.954	214446.047	277630.346	-	1.38063	0.0161809	0.454628	-1.13724	down	0.0827203	0.789387	0.95566	-0.0654314	insig	1.61166	0.0169661	2.10207	1.07181	up
MEDP1794	T3_positive	Oxidopamine	Alcohol and amines	Polyamines	170.08	169.073894	[M+H]+	C8H11NO3	1a	1199-18-4	4624	HMDB0001537	78741	6307	D05294	160179.4265	71043.8845000001	78257.7790000001	113052.1705	78644.6720000001	138430.583	157735.902	145047.967	182709.487	132729.6965	63218.265	67703.1265	144164.8015	83509.8944999999	122177.292	123618.9555	80263.6310000001	118927.373	-	1.21285	0.0216987	0.635394	-0.654276	down	0.140398	0.863687	0.959287	-0.0599659	insig	1.63442	0.0347631	1.50975	0.59431	up
MEDP1799	T3_positive	Quinoline-2-carboxylic acid	Heterocyclic compounds	Pteridines and derivatives	174.05	173.047679	[M+H]+	C10H7NO2	1b	93-10-7	7124	HMDB0000842	18386	5805	C06325	744402.651000001	542017.000999998	496014.745499998	584542.320499999	561815.583499999	692163.923	451518.350000001	644988.650999998	719945.694500001	464858.034000001	368913.145	506527.061	415917.2375	366447.780500002	261988.103	639155.246999998	547598.580000001	617534.923499997	-	1.22923	0.0185913	0.64564	-0.631199	down	1.5595	0.00834353	0.65549	-0.609355	down	0.105729	0.903185	1.01526	0.0218439	insig
MEDP1802	T3_positive	Proline betaine	Amino acid and Its metabolites	Amino acid derivatives	144.1	143.094629	[M+H]+	C7H13NO2	1a	471-87-4	115244	HMDB0004827	35280	7089	C10172	2478588.965	1358002.346	2088812.962	2565856.558	2557751.4875	2285560.198	878811.095	2239558.335	157801.9054	2702937.785	1083887.0555	1109419.666	1929546.683	789009.527	856394.4635	2129979.5315	2065509.221	1713714.588	-	0.0557038	0.382341	0.697942	-0.518822	insig	1.49251	0.00908676	0.522061	-0.93771	down	1.03038	0.340562	0.748001	-0.418888	insig
MEDP1810	T3_positive	TriacetonaMine	Heterocyclic compounds	Heterocyclic compounds	156.14	155.131014	[M+H]+	C9H17NO	1b	826-36-8	13220	HMDB0031179	292773	-	-	201852.201	265958.26	137376.6775	194593.5215	162632.8785	185210.162	133352.3475	55556.5495	260224.504	169972.257	157451.557	119352.239	55066.76	166187.3175	118338.906	142409.7335	165648.108	128079.027	-	0.407021	0.367479	0.766362	-0.383903	insig	1.21283	0.0458844	0.64047	-0.642798	down	0.347764	0.454436	0.835728	-0.258895	insig
MEDP1830	T3_positive	Ethyl-4-Methoxycinnamate	Benzene and substituted derivatives	Phenolic acids	207.1	206.094295	[M+H]+	C12H14O3	1b	24393-56-4	5281783	HMDB0030762	259672	-	C10476	162764.337	225619.768000001	206596.3185	132763.9225	134732.511	110720.2145	13029.521	147128.663	65147.605	154853.0585	151864.562	137378.7085	69938.3920000001	106763.558	13029.521	282748.632	155060.585	211202.849999999	-	0.0282478	0.949573	0.975749	-0.0354181	insig	1.0889	0.0421445	0.555348	-0.848536	down	1.2689	0.0553122	0.56915	-0.813118	insig
MEDP1849	T3_positive	Ala-Val-Ala	Amino acid and Its metabolites	Small Peptide	260.16	259.153207	[M+H]+	C11H21N3O4	3	-	9813836	-	-	-	C00098	1398022.4945	502882.477	1549678.1785	1340910.3565	1451797.5185	342708.2195	704123.459499999	1163970.8025	631609.227	628367.652	376900.682999999	546392.821000001	684462.253499999	603342.894499999	557583.363500001	824310.055500002	679267.897	662920.7615	ko02010	0.42829	0.367141	0.797712	-0.32606	insig	1.43091	0.019249	0.443465	-1.17311	down	1.38368	0.0469803	0.555921	-0.847047	down
MEDP1866	T3_positive	Gly-Phe-Phe	Amino acid and Its metabolites	Small Peptide	370.18	369.168857	[M+H]+	C20H23N3O4	3	13116-21-7	83153	-	-	-	C00098	321603.998999999	149221.8665	294213.572000001	282216.463499999	337057.254999999	103560.309999999	191194.1545	236595.3245	158795.0615	161274.296	73917.6305000009	126088.4705	73868.2424999999	141605.106499999	254034.9255	143025.454499999	166111.005	173550.665499999	ko02010	0.60237	0.388305	0.786351	-0.346755	insig	1.35737	0.0158749	0.483644	-1.04798	down	1.47984	0.03224	0.615048	-0.701229	down
MEDP1869HN	HILIC_negative	His-Leu	Amino acid and Its metabolites	Small Peptide	267.1459	268.1535406	[M-H]-	C12H20N4O3	3	7763-65-7	189008	HMDB0028889	-	-	C05010	28111018.2335	9607556.55500001	34078538.4065	24766405.6314999	28189050.0195	14748815.2	20312619.6430001	22364114.7875	22197017.5875	18922684.952	25386255.2895	22939466.116	28456015.728	26688604.3085	36812270.637	19739158.5705	22858273.4775	21338022.5780001	-	1.28526	0.0207465	1.42353	0.509478	up	0.589533	0.536016	1.12449	0.169267	insig	0.561196	0.282921	0.789926	-0.340211	insig
MEDP1881	T3_positive	Phe-Ile-Gly	Amino acid and Its metabolites	Small Peptide	336.19	335.184507	[M+H]+	C17H25N3O4	3	-	91976188	-	-	-	C00098	1941321.83949999	554941.728000002	1483021.99300001	1226611.55300001	2300514.42400001	549300.358000005	914092.314499997	1153935.03850001	679409.7145	815112.440500004	316012.6715	548197.134999999	593260.984500002	777480.528999998	713130.979999996	814707.004000003	934984.658	950346.4445	ko02010	0.845333	0.114715	0.716972	-0.480011	insig	1.38412	0.0363057	0.392742	-1.34835	down	1.29175	0.086303	0.547778	-0.868336	insig
MEDP1885	T3_positive	Pro-Ile	Amino acid and Its metabolites	Small Peptide	211.14	228.147393	[M-H2O+H]+	C11H20N2O3	3	-	7079600	-	-	-	C00107	98323.3160000001	185056.3865	78980.0815000002	117138.9325	117218.971999999	83624.4919999997	85705.4395	82343.7594999998	69097.5285000002	57104.3805	126985.007499999	102163.3385	122062.365000001	87117.6455000006	121270.1055	99288.0969999998	127647.2345	115499.456	ko02010	1.37184	0.00532017	1.48091	0.566481	up	0.189764	0.716634	0.937794	-0.0926565	insig	1.46637	0.0691954	0.633257	-0.659137	insig
MEDP1894	T3_positive	Tyr-Leu	Amino acid and Its metabolites	Small Peptide	295.17	294.157958	[M+H]+	C15H22N2O4	2	17355-10-1	87071	HMDB0029109	-	-	C00107	8385869.07799997	8760306.95250005	8889489.16849996	7426626.85449997	8643480.53499999	6717740.486	6250667.6095	8126678.01549998	4060321.07600001	6159462.26849999	7003412.23599998	8288916.37250001	10279221.4175	8796000.5905	12379836.992	5212907.524	6383573.34949997	6075633.055	ko02010	1.19849	0.0284198	1.49282	0.578038	up	0.627158	0.380278	1.11024	0.150868	insig	1.69465	0.026198	0.743719	-0.42717	down
MEDP1902*270	T3_positive	LPC(16:2/0:0)	GP	LPC	492.31	491.30119	[M+H]+	C24H46NO7P	2	-	154573513	-	-	-	C04230	15078682.5085	6815753.43700003	11224272.7585001	14452167.768	13985054.455	24656128.6115	26347338.0575001	31585355.8110002	26341216.5655	30427891.585	19509338.215	18600741.0695	19937341.0615001	19726575.9175	36210278.1859999	15052147.149	15108125.6680001	15341706.1564999	ko00564,ko04148	0.85333	0.216901	0.817925	-0.28996	insig	1.47038	0.0319971	1.85172	0.888865	up	1.86448	6.35957e-05	2.26392	1.17883	up
MEDP1913	T3_positive	N(Alpha)-Acetyl-Epsilon-(2-Propenal)Lysine	Amino acid and Its metabolites	Small Peptide	243.13	242.12666	[M+H]+	C11H18N2O4	3	99124-74-0	6438822	-	-	-	-	6091970.75149996	4529612.3285	4071381.769	6600547.30000001	6531341.02399996	7128410.26900001	7452812.68750001	5887630.5085	6178218.88600002	6552681.05949996	4448290.42450004	5181606.00699997	6468259.13949999	4483867.07750004	4846297.47550001	4555325.9025	4661006.42399999	4561736.9055	-	1.32346	0.0117169	0.765919	-0.384736	down	0.509988	0.481382	0.913871	-0.129938	insig	1.22244	0.123228	1.19317	0.254798	insig
MEDP1926*143	T3_positive	Cyclo(Pro-Phe)	Amino acid and Its metabolites	Small Peptide	245.13	244.121178	[M+H]+	C14H16N2O2	2	3705-26-8	443440	-	-	-	C11847	132897.307	192735.367000001	133336.43	199440.011	191163.1515	82706.3734999996	99680.9509999995	102586.803	99476.3635000002	131316.994	113760.401999999	101954.6145	156695.951	109807.927499999	129889.4995	132915.464500001	142266.9665	112571.087	-	0.795352	0.163127	1.18679	0.247066	insig	1.33782	0.0338261	0.72049	-0.47295	down	1.7835	0.00770413	0.607091	-0.720016	down
MEDP1960	T3_positive	7-(alpha-D-glucosyl)-N(6)-isopentenyladenine	Nucleotide and Its metabolites	Nucleotide and Its metabolites	366.18	365.1699189	[M+H]+	C16H23N5O5	2	-	25202675	-	-	-	-	381517.0275	288709.16	225267.976	283956.9255	234956.6455	195997.1055	147627.604	145433.6435	186893.7715	202262.394	234280.555	203874.041	393843.4595	461983.795	255283.803	171901.247	204236.0275	235846.4015	-	1.22551	0.0534731	1.76411	0.818939	insig	0.187149	0.65344	1.09535	0.131386	insig	1.59898	0.0141762	0.620906	-0.687553	down
MEDP1963	T3_positive	S-(Methyl)glutathione	Amino acid and Its metabolites	Amino acid derivatives	322.11	321.09946	[M+H]+	C11H19N3O6S	3	2922-56-7	115260	-	-	-	C11347	642348.579	587780.782000001	1232917.008	738550.825000001	1385442.354	659288.08500000194	723520.817500001	630863.191500001	1008103.3465	874522.4405	962705.677500001	1439546.912	1509578.9835	1671176.4445	2900822.315	759083.540999998	1214118.574	740980.487999999	-	1.34317	0.0453529	2.17741	1.12261	up	1.33289	0.0755998	1.84952	0.887152	insig	0.449919	0.47069	0.849414	-0.235459	insig
MEDP1988	T3_positive	Hydroxyurea	Others	Others	123.04	76.0272775	[M+HCOO+2H]+	CH4N2O2	3	127-07-1	3657	HMDB0015140	44423	-	C07044	7623684.723	4188141.32	5608083.3175	6880620.639	6239932.1015	6906242.46	9506605.79649999	7351404.8585	7795522.649	7238672.313	4738456.829	5388918.7075	6944995.2395	5805677.2705	6085687.3585	4992612.034	4111451.595	5447485.004	ko01100	1.3173	0.0108551	0.746518	-0.421751	down	0.236377	0.662282	0.948373	-0.0764742	insig	1.37898	0.0590059	1.27039	0.345277	insig
MEDP1991	T3_positive	N6-Isopentenyladenosine	Nucleotide and Its metabolites	Nucleotide and Its metabolites	336.17	335.1593542	[M+H]+	C15H21N5O4	3	7724-76-7	24405	-	-	-	D05726	1283828.1765	268084.385499999	1646105.58249999	1358092.7575	1846421.582	918572.469999997	1079488.6585	748235.959500003	1065551.5255	947170.357999991	1705793.8455	1994405.85099997	2507912.86949997	1745893.657	2564899.27349999	1123084.379	1175810.03149999	1089069.8335	-	1.56098	0.00211628	2.21031	1.14425	up	1.0836	0.0406064	1.64293	0.71627	up	0.249616	0.298673	0.743303	-0.427978	insig
MEDP2005	T3_positive	1-Aminocyclohexanecarboxylic acid	Organic acid and Its derivatives	Organic acid and Its derivatives	144.1	143.094629	[M+H]+	C7H13NO2	1b	2756-85-6	1366	-	-	-	-	1132700.182	592487.324	589096.9625	871574.155000001	1364491.1365	1105926.1575	1142885.6215	1037061.863	1257604.083	1264857.5865	458250.3295	572412.586500001	643422.580500001	392772.981	618329.956	635358.487999999	844581.126	835128.2515	-	1.60275	1.22996e-05	0.462299	-1.1131	down	1.31579	0.0684892	0.590106	-0.760954	insig	1.18128	0.176633	1.27646	0.352147	insig
MEDP2016	T3_positive	DL-2-Methylglutamic acid	Amino acid and Its metabolites	Amino acids	162.08	161.068809	[M+H]+	C6H11NO4	1a	71-90-9	95440	-	-	-	C01046	1901207.0755	1127096.227	1302259.001	1839421.0405	1697808.788	1625296.785	2213730.167	1976680.393	2415598.25	1990695.3085	1856286.8435	1542641.319	2395994.2015	1908424.536	1707468.156	1239902.2655	1384386.4275	1439643.9555	ko01100	0.519292	0.429778	0.920643	-0.119286	insig	0.877152	0.179055	1.19612	0.258361	insig	1.42307	0.0487184	1.29922	0.377647	up
MEDP2036	T3_positive	N-Acetyl-S-propyl-L-cysteine	Amino acid and Its metabolites	Amino acid derivatives	206.08	205.077264	[M+H]+	C8H15NO3S	1b	14402-54-1	3084195	-	-	-	-	273749.433000001	442802.493499999	303699.768500002	312096.014499999	354584.399500004	542427.389000001	454886.428499999	440267.679999999	410305.176500002	318618.419000001	309330.181	245998.093500003	257419.311000001	258051.6385	192415.986999999	292200.328499998	434629.512499998	434317.080499999	-	1.43251	0.00437882	0.583066	-0.778269	down	1.32202	0.0460557	0.748824	-0.417301	down	1.2326	0.0747688	1.28429	0.360968	insig
MEDP2058	T3_positive	Phenethylamine	Alcohol and amines	Amines	122.1	121.089	[M+H]+	C8H11N	1a	64-04-0	1001	HMDB0012275	18397	-	C05332	3101867.215	2470694.8915	2673660.31	2909606.0355	3334217.90699999	3167534.1535	3132849.415	3006719.693	2860076.0335	3124411.605	2242973.4855	2735587.2235	2857639.9135	2320836.2595	2715390.0665	2383728.359	2672126.235	2612402.072	ko00360,ko01100	1.31379	0.0128916	0.841798	-0.248454	down	0.986619	0.138458	0.888363	-0.170778	insig	0.724085	0.36877	1.05532	0.0776763	insig
MEDP2062P	T3_positive	Phosphorylcholine	GP	LPC	184.0705	183.066045	[M+]+	C5H14NO4P	2	645-84-1	135437	-	-	-	C00157	8090647.13499999	10068954.8635	6284877.87399999	10723540.793	9276060.86649999	9636913.10399999	7814713.73099999	5453891.291	6203593.709	12271473.9525	1449776.944	3196833.07950001	2008286.7975	1922124.0395	3073320.9755	6552527.64000001	5533909.458	5391686.0225	ko00564,ko00590,ko00592,ko01100	1.54609	0.0067851	0.281541	-1.82858	down	1.83136	0.000401479	0.262135	-1.93162	down	0.305771	0.687628	0.931071	-0.103037	insig
MEDP2084*127	T3_positive	L-Homophenylalanine	Amino acid and Its metabolites	Amino acid derivatives	180.1	179.094629	[M+H]+	C10H13NO2	1b	943-73-7	2724505	-	-	-	C17235	73924.9330000001	20878.736	41134.758	20944.4679999999	29297.1315	54460.1370000002	42789.986	58641.0335	34218.217	37011.3579999998	27942.9449999999	21399.3845	33029.039	38698.226	20484.3155000001	48332.4079999999	38718.2869999999	37284.0795	ko00400,ko01100,ko01210	1.20222	0.0221925	0.623254	-0.682108	down	0.440942	0.433565	0.760307	-0.395347	insig	0.748858	0.485528	1.2199	0.286761	insig
MEDP2145	T3_positive	Caprolactam	Heterocyclic compounds	Heterocyclic compounds	114.09	113.084064	[M+H]+	C6H11NO	1a	105-60-2	7768	HMDB0062769	28579	-	C06593	2476224.761	3021226.83299999	2498488.492	2165638.602	2991430.0545	2682082.8315	3088503.0185	3091782.2665	2163478.5545	2474416.689	2198766.72499999	2142115.5795	1648582.91399999	2080152.162	2226824.5335	2401726.0375	2995335.989	2118101.9265	ko01100	1.19919	0.0197006	0.762685	-0.390842	down	1.38204	0.0228664	0.78282	-0.353247	down	0.00322342	0.782589	1.0264	0.0375947	insig
MEDP2164	T3_positive	2,2-Dihydroxymethyl-1-azabicyclo[2.2.2]octan-3-one	Heterocyclic compounds	Heterocyclic compounds	186.11	185.10464	[M+H]+	C9H15NO3	1b	5608-24-2	322968	-	-	-	-	861341.2425	561809.6545	812572.0955	605608.1095	625755.756	799202.2985	832925.1415	540889.5535	779388.1695	736664.3415	630865.266000001	406930.4285	441515.507	537770.078	612232.387	745855.6455	684200.2935	707628.318	-	1.21994	0.0149361	0.712731	-0.488571	down	1.14711	0.0580921	0.758364	-0.399038	insig	0.656893	0.590598	1.06403	0.089533	insig
MEDP2184	T3_positive	2,3-Dimethoxyphenol	Benzene and substituted derivatives	Benzene and substituted derivatives	155.07	154.062995	[M+H]+	C8H10O3	1b	5150-42-5	78828	-	-	-	-	428213.823999997	243223.610999998	379325.978500001	448766.859499996	416506.401499999	497750.637000002	463041.092500006	516430.286000006	522300.184499996	717689.706000004	210878.360499999	267766.391	428808.323000009	282588.083499999	268999.498500002	295489.5695	317547.6885	313322.015000002	-	1.47089	0.00265565	0.536962	-0.897107	down	1.00283	0.115314	0.761489	-0.393105	insig	1.45261	0.025347	1.41814	0.504002	up
MEDP2207	T3_positive	1-Hydroxypyrene	Benzene and substituted derivatives	Benzene and substituted derivatives	219.08	218.073165	[M+H]+	C16H10O	1b	5315-79-7	21387	HMDB0013139	-	-	C14519	71726.3790000005	112633.677	106003.0215	78086.620999999	120684.4375	115273.011999999	52975.2419999995	112122.2725	27249.08	56377.6770000006	32994.3894999997	43630.2305000001	98653.5155000004	69911.7099999995	57191.0419999994	81920.4354999999	53946.8770000001	94710.3230000004	-	0.195786	0.573147	0.830723	-0.267561	insig	1.23503	0.0378509	0.618196	-0.693863	down	1.22116	0.254693	0.744167	-0.426302	insig
MEDP2210	T3_positive	5-Hydroxyindole	Heterocyclic compounds	Indole and Its derivatives	134.06	133.052764	[M+H]+	C8H7NO	1a	1953-54-4	16054	HMDB0059805	-	-	-	109586.384	90230.8655000001	87394.1279999995	100347.208	84076.6364999997	97990.9559999999	150764.720500001	85474.2804999999	104223.985	146363.9305	33991.3545000001	41906.7070000001	54002.7424999999	73608.6185	39106.1015	47199.6615000002	68583.0185000001	82925.427	-	1.49256	0.00371863	0.414857	-1.26932	down	1.68142	0.00104434	0.514413	-0.959	down	1.22306	0.168789	1.23998	0.310316	insig
MEDP2256*160	T3_positive	2-Methoxyestrone	Hormones and hormone related compounds	Hormones and hormone related compounds	301.18	300.172545	[M+H]+	C19H24O3	1a	362-08-3	440624	HMDB0000010	1189	2578	C05299	180628.112000002	132514.416000001	83277.3329999991	266695.296999997	134590.404500001	331027.700499995	208814.929999999	302046.557999999	290710.068000002	222075.749	177113.326000001	169923.0715	218880.544500001	134666.3	121893.295999999	139960.515	196380.618500001	128473.132500001	-	1.34356	0.00770531	0.607139	-0.7199	down	0.155629	0.892861	1.03105	0.0441182	insig	1.52976	0.0225952	1.69821	0.764019	up
MEDP2263	T3_positive	4-Hydroxydebrisoquine	Benzene and substituted derivatives	Benzene and substituted derivatives	192.11	191.10531	[M+H]+	C10H13N3O	1b	59333-79-8	107669	HMDB0006468	63800	-	-	96983.1409999999	177600.6705	101698.8295	166035.3495	135434.4875	153407.4905	131005.737	222751.1975	146870.181	128479.893	80728.0239999999	92655.7084999999	118340.164	77805.6165	58655.411	161381.9825	119590.9315	110489.8305	-	1.37722	0.0106224	0.547191	-0.869883	down	1.38358	0.036497	0.631772	-0.662524	down	0.507647	0.40299	1.15457	0.207359	insig
MEDP2265*241	T3_positive	2-Amino-3-phosphonopropionic acid	Organic acid and Its derivatives	Phosphoric acids	170.02	169.014011	[M+H]+	C3H8NO5P	1b	5652-28-8	3857	HMDB0000370	244030	5359	C05672	1282195.5055	888310.1115	1190998.697	1477231.5985	1361791.4075	1275655.8685	1502493.611	1344067.318	1870221.2445	1592961.93	941578.555	814177.146000001	1384775.99	1058194.127	1040640.5565	1082924.5085	1059658.9045	1130756.3465	ko00440,ko01100	1.32622	0.0106206	0.690717	-0.533833	down	0.817502	0.199967	0.844987	-0.242999	insig	1.29159	0.0917408	1.22335	0.290834	insig
MEDP2285	T3_positive	NSC-23766	Benzene and substituted derivatives	Benzene and substituted derivatives	422.3	421.29485	[M+H]+	C24H35N7	1b	733767-34-5	409805	-	-	-	-	307310.3615	120336.479	221859.383	341322.524499999	235429.044	230578.706500001	222154.425	269034.372	282581.564	308273.664999998	158717.3665	205278.6565	156070.177	153731.837	190051.991000001	239934.249499999	201644.324499999	205434.2595	-	1.47229	0.00239897	0.65811	-0.6036	down	0.947364	0.132597	0.70446	-0.50541	insig	0.483812	0.693658	1.07043	0.09819	insig
MEDP2298	T3_positive	Indole-3-Acetic Acid	Heterocyclic compounds	Indole and Its derivatives	176.07	175.063329	[M+H]+	C10H9NO2	1a	87-51-4	802	HMDB0000197	16411	5211	C00954	61108.2675000006	60962.1760000006	56414.1454999993	88183.5980000011	67087.0154999996	7282.045000000059	7282.045000000059	7282.045000000059	7282.045000000059	7282.045000000059	47687.4250000007	36410.2250000003	56863.0419999993	71965.4350000003	41765.0454999996	66599.1055000004	66802.881	75922.1084999994	ko00380,ko01100	1.66519	0.00221925	6.99505	2.80633	up	1.13428	0.0973051	0.763108	-0.390041	insig	2.11261	0.000451322	0.109093	-3.19637	down
MEDP2303	T3_positive	6-Diazo-5-oxo-L-norleucine	Amino acid and Its metabolites	Amino acid derivatives	172.07	171.064392	[M+H]+	C6H9N3O3	1b	157-03-9	9087	-	-	-	-	304050.924	259618.821	321408.2035	308979.629	327325.8105	193391.745	203210.044	249063.399	243622.837	229057.7185	233217.6305	279806.493	336570.1775	351444.8245	570287.6045	248661.5135	310727.6655	234202.4295	-	1.17958	0.0867075	1.58388	0.663464	insig	0.528937	0.442301	1.16429	0.219447	insig	1.8983	0.00110724	0.735085	-0.444017	down
MEDP2309	T3_positive	Arg-Arg	Amino acid and Its metabolites	Small Peptide	331.22	330.212787	[M+H]+	C12H26N8O3	1b	15483-27-9	151956	-	-	-	C00107	269124.091	202114.9525	268901.497	407052.3195	379537.505	113495.086	48439.785	184494.671	13205.224	114939.18	503629.828	341288.295	704508.177999999	204666.1965	178871.369	293663.22	310286.1715	292242.808	ko02010	1.22097	0.0385901	4.07305	2.02611	up	0.290168	0.474497	1.26608	0.340369	insig	1.75491	0.0028046	0.310843	-1.68574	down
MEDP2310	T3_positive	Lys-Pro	Amino acid and Its metabolites	Small Peptide	244.17	243.15774	[M+H]+	C11H21N3O3	1b	52766-27-5	171204	-	-	-	C00107	1233519.923	1113665.4185	1148941.0015	1072785.281	1537485.176	955898.245	371514.158	1126292.9085	283404.4505	938659.146999999	1134048.4445	1038796.297	1545008.2295	825009.818	491331.215	1261933.0335	1096963.909	1194408.5345	ko02010	0.615393	0.29679	1.36956	0.453715	insig	0.819841	0.310759	0.824413	-0.278561	insig	1.53667	0.0438407	0.601954	-0.732275	down
MEDP2311	T3_positive	Arg-Lys	Amino acid and Its metabolites	Small Peptide	303.21	302.206639	[M+H]+	C12H26N6O3	1a	40968-46-5	6427006	-	-	-	C00107	2293469.961	1696957.9365	2211545.259	2734072.4505	2485970.7965	1242180.4925	815272.7	1529373.1205	718138.657	1113184.3825	2477991.7265	1809316.662	3611518.8595	1410490.39	1453643.5335	1840883.695	1954319.56	1841325.0905	ko02010	1.20318	0.0582767	1.98646	0.990203	insig	0.391912	0.778867	0.9423	-0.0857423	insig	1.97781	0.000783377	0.47436	-1.07595	down
MEDP2312*134	T3_positive	Gly-Lys	Amino acid and Its metabolites	Small Peptide	204.13	203.12644	[M+H]+	C8H17N3O3	1b	997-62-6	3080576	-	-	-	C00107	13705411.276	7174217.3675	12120838.628	13857821.5385	15057231.452	10384982.383	4115093.1735	12766244.502	2555066.365	12302824.7355	8975576.056	9428716.231	11366434.111	6222466.827	5271107.3935	10590310.4995	11274131.8555	10884814.512	ko02010	0.188638	0.945234	0.979586	-0.0297555	insig	1.18062	0.0496865	0.666461	-0.585407	down	1.23452	0.163947	0.68035	-0.555651	insig
MEDP2321	T3_positive	Pro-Arg	Amino acid and Its metabolites	Small Peptide	272.17	271.16389	[M+H]+	C11H21N5O3	1b	2418-74-8	151004	-	-	-	C00107	332940.82	247285.9305	252325.362	283323.3735	444868.2145	161539.9245	54314.9385	262735.0845	7575.139	227141.3465	319769.808	323856.367	362325.977	188381.505	117698.3165	266567.066	376795.5365	335541.8325	ko02010	0.802768	0.114604	1.83937	0.879209	insig	0.682324	0.426658	0.840645	-0.250431	insig	1.43089	0.0260389	0.45703	-1.12964	down
MEDP2322	T3_positive	L-NIO-hydrochloride	Amino acid and Its metabolites	Amino acid derivatives	174.12	173.116427	[M+H]+	C7H15N3O2	1a	36889-13-1	107984	-	-	-	-	796889.672	752100.181	876957.452	932880.16	899973.368	572241.233	290186.7735	706342.618999999	308915.9365	568187.3935	977522.1065	846665.0725	907216.509999999	529968.3575	408642.139	802992.767	855011.867499999	859861.6315	-	0.842616	0.117897	1.50049	0.585436	insig	0.755783	0.361561	0.861748	-0.214662	insig	1.81434	0.0080373	0.57431	-0.800097	down
MEDP2323	T3_positive	Diethyl-phosphate	Aldehyde,Ketones,Esters	Esters	155.05	154.039497	[M+H]+	C4H11O4P	1b	598-02-7	654	HMDB0012209	27708	-	C06608	475118.5425	629343.818999999	318241.936	515614.912000001	525522.859500001	288764.345	267142.795	253564.7035	334647.247999999	279984.3325	347026.1955	233242.1165	361623.079	212303.04	239858.796	246605.127	299409.3015	231314.386	-	0.251043	0.866639	0.978899	-0.0307683	insig	1.55796	0.00945409	0.565805	-0.821624	down	1.68449	0.0125733	0.578001	-0.790856	down
MEDP2326	T3_positive	Cyclocreatine	Nucleotide and Its metabolites	Nucleotide and Its metabolites	144.08	143.069477	[M+H]+	C5H9N3O2	1a	35404-50-3	2896	-	-	-	-	3256611.547	3125124.279	2923101.063	3431048.022	2914082.0285	2982841.759	1762309.4305	2614940.9615	1869635.2505	2947756.3935	2544048.428	2929401.871	2837308.249	2215503.422	1579886.714	3833234.7215	2829399.6175	2739223.542	-	0.055174	0.969197	0.994142	-0.00847609	insig	1.3114	0.0411961	0.773557	-0.37042	down	1.46564	0.054406	0.778116	-0.361944	insig
MEDP2333	T3_positive	γ-Glu-Lys	Amino acid and Its metabolites	Small Peptide	276.16	275.14812	[M+H]+	C11H21N3O5	1b	-	7015704	-	-	-	C00107	2694313.5675	1343971.962	2293969.8575	2126520.7085	2372553.7015	2442044.9175	3009890.9805	2437662.027	2776502.312	2182966.5525	2774965.127	2692962.776	3503592.1625	2357033.4785	3119229.851	2477377.6755	2240712.953	2438346.608	ko02010	0.702474	0.228377	1.12442	0.169185	insig	1.22211	0.0421656	1.33389	0.415638	up	1.03939	0.17677	1.18629	0.246453	insig
MEDP2359	T3_positive	N-acetyl-D-Lactosamine	Carbohydrates and Its metabolites	Carboxylic acids and derivatives	384.15	383.142764	[M+H]+	C14H25NO11	1b	32181-59-2	9800166	HMDB0001542	16153	4231	C00611	39977.8099999999	50892.993	55315.463	64856.302	65377.481	70310.4095	84696.9455	110088.5115	111561.436	64878.612	57083.7265	49017.8715	66364.458	101056.092	85294.6105	36399.145	54491.037	66717.79	-	0.631617	0.258797	0.812656	-0.299284	insig	0.960458	0.172366	1.29809	0.376385	insig	1.5158	0.0236545	1.59734	0.675669	up
MEDP2365	T3_positive	Ala-Pro	Amino acid and Its metabolites	Small Peptide	187.11	186.100443	[M+H]+	C8H14N2O3	1a	13485-59-1	83525	HMDB0028695	73393	-	C00107	4079025.782	4837113.17	4352214.1385	3906609.429	5234309.885	4402209.9435	4825913.204	4812435.611	4949702.7395	4936818.223	6132239.909	5737255.108	4934742.413	5475191.3485	5314970.523	5320850.0095	6596181.69	5363032.5635	ko02010	1.28516	0.0176886	1.15327	0.205731	up	1.44609	0.0119536	1.23138	0.30028	up	0.774049	0.300702	1.06773	0.0945485	insig
MEDP2368	T3_positive	6-aminonicotinamide	Nucleotide and Its metabolites	Nucleotide and Its metabolites	138.07	137.058912	[M+H]+	C6H7N3O	1a	329-89-5	9500	-	-	-	-	854066.657500001	678487.6105	731542.333	701789.2915	818023.1035	789202.4385	881482.1585	723195.3655	979522.4245	779128.4675	589662.1575	630813.8025	791591.507	742598.115	692386.56	711294.926	730762.4675	646873.1665	-	1.12751	0.0423524	0.830109	-0.268628	down	0.835828	0.21357	0.910976	-0.134514	insig	1.14166	0.230335	1.09742	0.134113	insig
MEDP2373	T3_positive	Met-Gln	Amino acid and Its metabolites	Small Peptide	278.12	277.10908	[M+H]+	C10H19N3O4S	1a	36261-62-8	7020114	-	-	-	C00107	731590.4755	711403.1095	824131.1145	967778.517	1039552.965	1016067.0915	438403.758	732584.7655	967504.014	900537.5175	974054.2205	1077805.1745	1042162.142	1064808.9085	1321421.1635	783829.3	913888.043	942741.801	ko02010	1.00234	0.0535057	1.35145	0.434506	insig	1.38157	0.0251307	1.28209	0.358501	up	0.374847	0.73259	0.948681	-0.0760044	insig
MEDP2380	T3_positive	Lys-Met	Amino acid and Its metabolites	Small Peptide	278.15	277.14547	[M+H]+	C11H23N3O3S	1b	97729-52-7	7016114	-	-	-	C00107	4604231.6615	4239269.067	4845890.288	5358200.3855	6282708.153	5102763.987	5890652.97	4165942.6775	3300948.611	4571256.451	6076830.75050001	9007373.315	6378765.46899999	6820250.97	11358872.7955	6887726.9055	7444519.5845	6938421.2315	ko02010	1.32078	0.0254576	1.72121	0.783421	up	1.44312	0.0429507	1.56501	0.646169	up	0.697924	0.437586	0.90925	-0.137252	insig
MEDP2389*231	T3_positive	5-Hydroxypyridine-2(1H)-one	Heterocyclic compounds	Pyridine and pyridine derivatives	112.04	111.032029	[M+H]+	C5H5NO2	1b	59273-17-5	11951066	-	-	-	C01059	264095.161	53674.6825000001	222204.2735	270048.8965	378672.3125	160853.115	335925.1945	239836.4785	608925.074500001	233023.844	557958.8915	461418.1785	1321747.918	1045608.5245	459925.8095	232619.6335	232582.668	330256.897	ko00760,ko01100	1.18738	0.0599266	2.43681	1.28499	insig	1.42923	0.036241	3.23603	1.69423	up	0.698131	0.43658	1.32798	0.409233	insig
MEDP2398	T3_positive	Pyr-Glu	Amino acid and Its metabolites	Small Peptide	259.09	258.08519	[M+H]+	C10H14N2O6	1b	29227-92-7	70530537	-	-	-	C00107	1029296.8725	346688.762	859645.499999999	1050243.878	492466.6325	625237.0195	809766.279000001	894027.223500001	639473.135000001	417835.2115	727131.5255	1098728.969	1187511.315	840940.197	1184264.472	795278.0295	579920.5265	818103.561499999	ko02010	1.15481	0.0303648	1.48791	0.57329	up	0.908568	0.185226	1.33354	0.415263	insig	0.181688	0.650614	0.89625	-0.158027	insig
MEDP2402	T3_positive	Pro-Met	Amino acid and Its metabolites	Small Peptide	247.11	246.103813	[M+H]+	C10H18N2O3S	1b	52899-08-8	7408173	-	-	-	C00107	1500492.804	751094.306	1224845.9105	1284016.21	1746690.727	1182655.8215	1660810.6755	1541469.39	1220391.7775	1228745.613	1872599.7275	2453785.942	3551155.3065	2605596.5555	3490095.6015	1706756.2095	1461608.8505	1730450.4775	ko02010	1.48324	0.00905251	2.04464	1.03185	up	1.61049	0.00612716	2.14737	1.10257	up	0.283268	0.744353	1.05024	0.0707221	insig
MEDP2407	T3_positive	cyclo(gly-pro)	Amino acid and Its metabolites	Small Peptide	155.08	154.074228	[M+H]+	C7H10N2O2	1b	3705-27-9	126154	-	-	-	C00107	1679585.195	3666445.42099999	1945313.681	3411385.794	2695334.895	1909534.337	1439149.68	1756069.1825	1800813.5105	1399076.0895	1105757.0295	1223261.335	1321668.258	1562925.1095	1361105.5035	1627333.7625	1825910.737	1563602.8325	ko02010	1.13465	0.0283054	0.791692	-0.336989	down	1.6104	0.0236232	0.490721	-1.02702	down	1.48218	0.0577372	0.619839	-0.690035	insig
MEDP2408	T3_positive	3-aminobenzamide	Benzene and substituted derivatives	Benzene and substituted derivatives	137.07	136.063663	[M+H]+	C7H8N2O	1b	3544-24-9	1645	-	-	-	-	41248659.8815	16491381.159	50981362.0055	37595364.1515001	46446373.2815	26705665.29	29807680.5315	29732532.788	32543635.5284999	30397700.2865	34832105.1509999	36904172.3595001	43124617.244	43543671.6235001	52000192.8240001	32209734.8999999	33026353.221	29975575.415	-	1.42682	0.0126891	1.41034	0.496043	up	0.522731	0.616635	1.09152	0.126338	insig	0.695102	0.21918	0.773941	-0.369705	insig
MEDP2412	T3_positive	N-(2-hydroxyethyl)-3-pyridinecarboxamide	Heterocyclic compounds	Heterocyclic compounds	167.08	166.074228	[M+H]+	C8H10N2O2	1b	6265-73-2	72663	-	-	-	-	4365633.353	3468930.629	4093091.416	4595691.3785	4595891.37199999	4556635.615	4960354.047	4322893.159	4215300.0075	4391558.399	2931063.8725	3717961.766	3953305.8475	2839701.369	4322473.138	3606656.68849999	3824607.648	3327831.971	-	1.19426	0.0280431	0.791407	-0.337508	down	1.03824	0.101068	0.841153	-0.24956	insig	0.782928	0.320169	1.06286	0.0879482	insig
MEDP2418P	T3_positive	2'-Deoxyadenosine	Nucleotide and Its metabolites	Nucleotide and Its metabolites	318.05475	251.1018394	[M-2H+3Na]+	C10H13N5O3	3	958-09-8	13730	HMDB0000101	17256	3382	C00559	8346521.8415	2256968.9245	6776639.71700001	4941972.8335	9187025.095	2469889.373	3772692.48349999	5631042.6265	3021061.1935	3480566.248	1400899.984	2470341.353	2970248.2685	3041738.5715	4113263.391	3729215.0555	4024323.5345	3597870.3995	ko00230,ko01100,ko01232,ko02010	0.668204	0.243807	0.761703	-0.392699	insig	1.23548	0.0452948	0.444204	-1.1707	down	1.19351	0.105527	0.583172	-0.778006	insig
MEDP2425	T3_positive	Pro-Leu	Amino acid and Its metabolites	Small Peptide	229.15	228.147393	[M+H]+	C11H20N2O3	1b	52899-07-7	444109	-	-	-	C00107	4679007.573	2081475.45	5099431.29350001	5411583.26899999	6964704.2115	3944992.0245	4140955.11350001	4699402.15799999	5402458.52300001	4482871.20149998	5507758.1555	9324045.05049999	7695791.90549999	8535735.71200001	12951449.497	4612303.53900001	5996789.257	4708717.40450002	ko02010	1.42109	0.0232006	1.94148	0.95716	up	1.31788	0.0301359	1.81608	0.860824	up	0.041064	0.722549	0.935406	-0.096336	insig
MEDP2430	T3_positive	Tyr-Pro	Amino acid and Its metabolites	Small Peptide	279.13	278.126658	[M+H]+	C14H18N2O4	1b	51871-47-7	9795637	-	-	-	C00107	858728.804	449744.3085	620325.1295	740175.759500001	1038415.016	614860.902000001	875066.319999999	821572.346500001	629700.0635	643178.936499999	1212080.9355	827234.439999998	1420343.5745	1011612.57	1350432.7895	722109.693000001	724162.842	801180.911499999	ko02010	1.37309	0.0109865	1.62419	0.699719	up	1.3522	0.0217287	1.5703	0.651038	up	0.09919	0.836471	0.96682	-0.0486805	insig
MEDP2432	T3_positive	Tyr-Tyr	Amino acid and Its metabolites	Small Peptide	345.14	344.137223	[M+H]+	C18H20N2O5	1b	1050-28-8	70590	-	-	-	C00107	862380.187999998	1207079.4375	788137.700500001	913986.596499999	822867.889	788126.934499996	677765.992000001	818448.947499998	532570.732500002	599121.156500002	782365.7615	810804.592500001	1158682.7425	879789.135500004	1266639.3855	675659.706	612056.659999998	594017.799500003	ko02010	1.21648	0.0367456	1.43391	0.519953	up	0.32342	0.636437	1.06613	0.092383	insig	1.57867	0.037174	0.743513	-0.427571	down
MEDP2442*249	T3_positive	Leu-Met	Amino acid and Its metabolites	Small Peptide	263.14	262.135113	[M+H]+	C11H22N2O3S	1a	36077-39-1	7010529	-	-	-	C00107	1877293.67400001	929047.887999998	1081257.502	1256339.3145	1275444.26100001	1122880.623	2136756.04900001	2485009.47400001	1261008.21	1585875.41	2359906.20650001	5390263.21550001	2187951.9275	6821078.54849999	8414887.37449999	1866661.224	1865917.27050002	1862339.33000001	ko02010	1.28652	0.0522327	2.93011	1.55095	insig	1.58973	0.0368689	3.92157	1.97143	up	0.852087	0.19964	1.33837	0.42048	insig
MEDP2449	T3_positive	Phe-Ala-Pro	Amino acid and Its metabolites	Small Peptide	334.18	333.168857	[M+H]+	C17H23N3O4	1b	72460-59-4	9840601	-	-	-	C00098	48370.0494999997	43528.6495000001	90196.674	50588.7994999998	73658.1389999999	6353.2527	6353.2527	54775.8399999998	31766.2635	44839.2404999998	6353.2527	6353.2527	6353.2527	66484.169	77009.8715000001	42925.7905	38816.2025	41590.272	ko02010	0.0997186	0.850835	1.12816	0.173969	insig	1.0808	0.167272	0.530628	-0.914227	insig	1.44764	0.0407932	0.470349	-1.0882	down
MEDP2464	T3_positive	Met-Trp	Amino acid and Its metabolites	Small Peptide	336.14	335.12982	[M+H]+	C16H21N3O3S	1b	60535-02-6	3080870	-	-	-	C00107	102296.389	90840.8055	102196.4305	78751.4655	92043.6999999998	102841.570999999	114862.9255	108204.258499999	87566.499	91603.1225	120271.5385	106241.8845	99325.4509999997	130198.0985	161716.312	76164.4569999999	90891.7289999998	92330.6694999995	ko02010	1.00865	0.114226	1.22308	0.290523	insig	1.40561	0.0477405	1.32528	0.406302	up	0.685803	0.278671	1.08356	0.115779	insig
MEDP2468	T3_positive	Trp-Ile	Amino acid and Its metabolites	Small Peptide	318.18	317.17	[M+H]+	C17H23N3O3	1a	64339-42-0	11681245	-	-	-	C00107	590454.155999997	466660.933500001	599186.9555	609517.194999996	645281.717999997	480499.391499999	497738.113000001	517977.622499998	383305.529999998	487988.068500001	643466.184999999	626628.7085	721621.524500001	774182.429000002	997787.8325	525036.3315	439969.431500001	485611.4195	ko02010	1.46147	0.0110662	1.58972	0.668777	up	1.32485	0.062388	1.29287	0.370582	insig	1.61592	0.0233944	0.813269	-0.298195	down
MEDP2470	T3_positive	Cys-Arg	Amino acid and Its metabolites	Small Peptide	278.13	277.12031	[M+H]+	C9H19N5O3S	1b	-	9835322	-	-	-	C00107	116682.4395	99585.7995	99598.5055	136859.345	167858.024	102616.351	89270.6215000001	79516.6125	86515.0915000001	75991.7055	149829.3875	128825.5345	98751.785	114988.067	240088.0795	117536.6275	95609.3905	137311.7285	ko02010	1.25589	0.0733021	1.6881	0.755398	insig	0.513274	0.454662	1.18031	0.239168	insig	1.53087	0.0415763	0.699197	-0.51623	down
MEDP2478*244	T3_positive	N-acetyl-D-phenylalanine	Amino acid and Its metabolites	Amino acid derivatives	208.1	207.089544	[M+H]+	C11H13NO3	1b	10172-89-1	101184	-	-	-	C05620	880154.635000003	441797.188999998	709873.303499996	913546.023500002	807646.159499998	850461.541500001	778870.843000005	692104.698999999	771641.988999998	921223.489	261862.1645	227478.9695	420308.896999999	273096.665499999	329737.862	505641.2745	521699.538000004	522566.456	ko00470,ko01100	1.61733	1.1848e-05	0.376774	-1.40823	down	1.68854	0.00389986	0.403005	-1.31113	down	0.561627	0.596655	1.06962	0.0970984	insig
MEDP2493	T3_positive	Ser-Arg	Amino acid and Its metabolites	Small Peptide	262.15	261.14316	[M+H]+	C9H19N5O4	1a	-	9856515	-	-	-	C00107	530029.4375	347300.803	551968.9195	596038.903	517976.7395	217602.9825	234602.3965	339714.7865	171631.226	443495.1205	409599.745	474211.533	400362.3825	420632.6305	583511.2115	375645.5185	414850.2545	309626.5775	ko02010	1.21109	0.0207732	1.62633	0.701617	up	0.510368	0.377148	0.899738	-0.152423	insig	1.74472	0.00827544	0.553233	-0.85404	down
MEDP2501	T3_positive	Arg-Met	Amino acid and Its metabolites	Small Peptide	306.16	305.15216	[M+H]+	C11H23N5O3S	1b	45243-23-0	7019989	HMDB0028715	73817	-	C00107	1766625.3625	3058388.5815	2270596.902	2842683.1745	2401265.7345	2088997.541	1596166.942	1596844.4355	854465.643000001	1989891.88	1476961.637	3229071.0905	1221066.5345	2188819.6435	4700052.3955	2283631.6205	2144483.6695	2136333.7015	ko02010	0.723455	0.223496	1.57709	0.65726	insig	0.166058	0.893511	1.03861	0.0546519	insig	1.49912	0.0277013	0.658562	-0.602609	down
MEDP2505	T3_positive	Asn-Met	Amino acid and Its metabolites	Small Peptide	264.1	263.093977	[M+H]+	C9H17N3O4S	1b	-	9813901	-	-	-	C00107	413064.454500001	648227.694000001	436773.047	564088.662500001	829397.9945	599107.506000002	375870.165000001	443090.469500001	328494.9575	662081.6005	740008.423000001	764939.703499999	767458.348499999	941824.3065	740779.406999999	470095.341499999	477298.746	343868.221	ko02010	1.33395	0.00508951	1.64201	0.71546	up	1.25054	0.0471226	1.36778	0.451837	up	0.827053	0.360853	0.832994	-0.263622	insig
MEDP2507	T3_positive	Arg-Phe	Amino acid and Its metabolites	Small Peptide	322.19	321.17954	[M+H]+	C15H23N5O3	1b	-	150964	-	-	-	C00107	8734857.37399999	4560168.355	8146137.935	8822491.09749999	8270852.32150001	4058574.5265	6296387.77799999	6703545.4205	4440848.6345	4930999.707	6588527.72850001	5637525.431	7408824.8615	8204993.95349999	7070307.79700001	4710808.1035	5428084.84650001	5187962.378	ko02010	1.14664	0.0365663	1.32084	0.401452	up	0.338875	0.452878	0.905946	-0.142503	insig	1.45284	0.0389691	0.685888	-0.543955	down
MEDP2516	T3_positive	Cys-Trp	Amino acid and Its metabolites	Small Peptide	308.11	307.099062	[M+H]+	C14H17N3O3S	1b	-	20380880	-	-	-	C00107	176033.055	58978.6615	123461.833	163870.8105	143464.366	128543.862	184038.374	167051.698	172800.665	164557.6355	92986.6954999998	68568.6555000001	157357.485499999	120675.167	145646.671	111551.1645	122091.23	91688.6019999998	ko02010	1.05011	0.0472774	0.716328	-0.481307	down	0.250766	0.558388	0.878983	-0.186093	insig	0.906745	0.233148	1.22707	0.295215	insig
MEDP2528*234	T3_positive	Cycloleucine	Amino acid and Its metabolites	Amino acid derivatives	130.09	129.07843	[M+H]+	C6H11NO2	1a	52-52-8	2901	HMDB0062225	40547	-	C03969	4100456.507	1374313.801	986528.165499999	1440580.449	2450803.6795	4734133.459	4631647.98000001	4411179.5795	5059759.515	5102834.196	3321826.9795	3155762.865	4299786.0995	3264575.368	1322508.0065	3210483.843	3238466.7175	4032320.646	-	1.16082	0.0215235	0.641802	-0.639799	down	0.784202	0.214218	1.4841	0.569592	insig	1.78862	0.00718992	2.3124	1.20939	up
MEDP2529	T3_positive	D-Alloisoleucine	Amino acid and Its metabolites	Amino acids	132.1	131.094629	[M+H]+	C6H13NO2	1a	1509-35-9	94206	-	-	-	C21092	9514015.46450001	8044767.48399999	9182044.7745	10377209.413	10617971.1205	10453107.328	10342535.717	10320756.8665	9855969.70800001	10860020.705	6303617.256	8365312.941	9542404.884	8350843.13499999	9275050.3975	7695265.7135	9680162.37000001	8257789.02	-	1.23302	0.0220449	0.807164	-0.309067	down	0.92097	0.146929	0.876429	-0.190291	insig	1.02726	0.153756	1.08581	0.118776	insig
MEDP2542*133	T3_positive	Gln-Gly	Amino acid and Its metabolites	Small Peptide	204.1	203.09006	[M+H]+	C7H13N3O4	1a	2650-65-9	6992691	HMDB0028797	73848	-	C00107	13705411.276	7174217.3675	12120838.628	13857821.5385	15057231.452	10384982.383	4115093.1735	12766244.502	2555066.365	12302824.7355	8975576.056	9428716.231	11366434.111	6222466.827	5271107.3935	10590310.4995	11274131.8555	10884814.512	ko02010	0.188638	0.945234	0.979586	-0.0297555	insig	1.18062	0.0496865	0.666461	-0.585407	down	1.23452	0.163947	0.68035	-0.555651	insig
MEDP2562	T3_positive	Ser-Glu	Amino acid and Its metabolites	Small Peptide	235.09	234.08464	[M+H]+	C8H14N2O6	1a	6403-16-3	3613616	-	-	-	C00107	703016.63	308128.3435	498066.4325	642267.318	698262.928	645875.356	856563.760500001	698493.059500001	953970.444999999	599406.6285	869045.035	708714.6145	1159985.7675	834786.714999999	880328.745499999	633197.1695	670454.6265	653761.339000001	ko02010	0.774202	0.198738	1.18607	0.246185	insig	1.34318	0.016066	1.56255	0.643901	up	1.18956	0.110238	1.31742	0.397716	insig
MEDP2564	T3_positive	Met-Ser	Amino acid and Its metabolites	Small Peptide	237.09	236.08253	[M+H]+	C8H16N2O4S	1b	14517-43-2	7009592	-	-	-	C00107	180470.2725	125611.103	130670.4245	164638.27	212829.36	116592.4795	162860.47	209082.4765	160217.242	198813.251	301118.001	200445.277	206912.031	322677.465	425540.9175	195960.77	207388.087	201313.6145	ko02010	1.25039	0.0395177	1.71868	0.7813	up	1.4685	0.0329982	1.78907	0.839208	up	0.0860345	0.779309	1.04096	0.0579079	insig
MEDP2582	T3_positive	Pro-Phe	Amino acid and Its metabolites	Amino acid derivatives	263.14	262.131743	[M+H]+	C14H18N2O3	1a	13589-02-1	6351946	HMDB0011179	74795	-	-	3679425.92750001	1166274.7375	3492705.23500001	4246298.501	5117268.79150002	2385943.5765	3187108.75400001	3412666.65950001	3482786.90999999	2750813.7905	4324276.02600001	4430391.62799999	4761927.2695	4943406.28549999	6267392.17149999	3092328.615	3276410.99200002	3467249.71400002	-	1.49245	0.00271223	1.62474	0.700206	up	0.984642	0.107235	1.39687	0.4822	insig	0.187975	0.505057	0.859753	-0.218006	insig
MEDP2587	T3_positive	Phe-Hyp	Amino acid and Its metabolites	Amino acid derivatives	279.13	278.126658	[M+H]+	C14H18N2O4	1a	90965-82-5	53480675	HMDB0011176	-	-	-	5201612.5695	1762149.523	2736908.39599999	4828746.9505	3774949.0685	2932961.41300001	5370570.98549999	5463060.591	3641373.38599999	5292228.15700001	2468161.08249999	1657328.195	4206448.3255	2413807.1495	1635273.698	3021130.9665	3064097.6585	3416305.532	-	1.24906	0.0190506	0.545415	-0.874575	down	0.898872	0.177119	0.676397	-0.564058	insig	0.73266	0.32043	1.24015	0.310517	insig
MEDP2596	T3_positive	Lys-Phe	Amino acid and Its metabolites	Small Peptide	294.18	293.17339	[M+H]+	C15H23N3O3	1b	6235-35-4	151410	HMDB0015371	5296	-	C00107	38321377.099	31660180.1014999	44725477.8729999	39235086.217	48126070.4710001	28209408.6260001	25582680.6105	37381937.721	26481913.658	32627726.053	26505227.064	30564324.667	42146327.56	39380599.5109999	50070536.2775	27306175.0505	27063969.9065	31532321.0989999	ko02010	0.850694	0.155734	1.25541	0.328154	insig	0.336827	0.612744	0.93368	-0.099	insig	1.73846	0.0215484	0.743727	-0.427154	down
MEDP2604	T3_positive	Met-Arg	Amino acid and Its metabolites	Small Peptide	306.16	305.15216	[M+H]+	C11H23N5O3S	1b	60461-10-1	25216498	-	-	-	C00107	1338605.215	1203535.4505	1247016.0905	1415616.4775	1243087.96	1173076.475	1499319.978	2067846.878	1429074.954	1114101.2015	3893788.883	2211013.0425	3378938.49	3443604.2835	2269482.215	1157032.1555	1136067.063	1713409.627	ko02010	1.45701	0.00603145	2.0865	1.06108	up	1.78491	0.00633332	2.35688	1.23688	up	0.444751	0.385767	1.12959	0.175795	insig
MEDP2605	T3_positive	Lys-Tyr	Amino acid and Its metabolites	Small Peptide	310.18	309.168857	[M+H]+	C15H23N3O4	1b	35978-98-4	7021820	-	-	-	C00107	5041490.5695	2579916.0945	3813882.632	4704542.54	4985735.1405	2536133.58	3805753.8935	3150759.1775	3914228.4335	3360453.464	5581560.84200001	3940319.9065	6185403.14899999	5224457.6545	6227577.2665	3539587.1445	3449229.683	3624568.6735	ko02010	1.39738	0.00433422	1.61978	0.695794	up	1.04656	0.0905479	1.28561	0.362457	insig	0.879765	0.149212	0.793698	-0.333337	insig
MEDP2607	T3_positive	Hyp-Trp	Amino acid and Its metabolites	Small Peptide	318.14	317.137557	[M+H]+	C16H19N3O4	1b	-	-	-	-	-	C00107	2438753.91950001	773150.876000001	1881561.704	1505662.806	2306736.57949999	716461.869999997	1032947.35500001	1511315.132	775484.656499996	992442.5855	600830.731499999	799828.328499997	838015.933500003	896781.596000001	1391272.08	802049.783999999	1016543.8225	1211115.47700001	ko02010	0.288266	0.615442	0.900187	-0.151703	insig	1.26678	0.040647	0.508286	-0.976287	down	1.42181	0.0607259	0.564645	-0.824584	insig
MEDP2614	T3_positive	Norelgestromin	Others	Medicine	328.23	327.219829	[M+H]+	C21H29NO2	1b	53016-31-2	9568628	HMDB0015658	-	-	-	353269.566999999	402697.623999997	347250.622499998	586302.4145	471683.515	821354.39299999	764343.810500008	474994.453000003	578126.693000003	540827.810000002	467902.385000002	610175.104999999	659497.8985	486158.325499999	763122.816499998	240811.971499999	390690.128999999	248535.802999999	-	0.249827	0.668152	0.939367	-0.0902387	insig	1.24385	0.049343	1.38203	0.466793	up	1.55685	0.038899	1.47124	0.557032	up
MEDP2649	T3_positive	P-Toluenesulfonamide	Benzene and substituted derivatives	Benzene and substituted derivatives	172.04	171.035399	[M+H]+	C7H9NO2S	1b	70-55-3	6269	-	-	-	-	109164.5335	68120.6145000004	105935.2985	122811.672500001	122581.342499999	132616.395	118271.6185	114087.186	133227.800000001	123257.455999999	57683.995500001	86749.7664999998	80391.2844999996	58637.2095000002	65192.8444999992	76524.1059999996	96616.3049999999	83684.5999999995	-	1.57265	0.00012093	0.561025	-0.833862	down	1.41237	0.0191252	0.659565	-0.600413	down	1.09176	0.141813	1.17564	0.233449	insig
MEDP2658	T3_positive	4,4'-Oxydianiline	Benzene and substituted derivatives	Benzene and substituted derivatives	201.1	200.094963	[M+H]+	C12H12N2O	1b	101-80-4	7579	-	-	-	-	2491.3062	2491.3062	2491.3062	2491.3062	2491.3062	16558.0159999999	22484.3319999999	32304.2405	12456.531	2491.3062	2491.3062	2491.3062	2491.3062	2491.3062	2491.3062	16063.515	17448.5405	26722.9429999999	-	1.30309	0.0412469	0.144349	-2.79237	down	-	-	-	-	-	1.62929	0.0412469	6.92765	2.79237	up
MEDP2667	T3_positive	3-Aminophenol	Benzene and substituted derivatives	Benzene and substituted derivatives	110.06	109.052764	[M+H]+	C6H7NO	1a	591-27-5	11568	-	-	-	C05058	182194.9215	63210.1825	104115.237	146212.413	131140.596	112581.1645	207175.727000001	179922.0725	157305.576	175385.854	62381.0750000001	68765.1699999999	125891.544	66995.0930000001	91787.9719999996	90042.5510000001	87784.745	79760.8215000001	-	1.42179	0.00332197	0.499562	-1.00126	down	1.00905	0.11565	0.663325	-0.592212	insig	1.04609	0.146683	1.32781	0.409052	insig
MEDP2725	T3_positive	1-Fluorocyclohexadiene-cis,cis-1,2-diol	Alcohol and amines	Alcohols	131.05	130.043005	[M+H]+	C6H7FO2	3	-	23724766	-	-	-	-	31783961.576	22028746.8335	27977707.152	33188857.234	32960406.3804999	29692557.9845	33082467.006	31495632.269	33641015.516	33478233.0225	22479326.132	25514290.8805	30902468.597	26279081.91	26970182.3735	26692246.9994999	27373867.955	27792888.876	-	1.35314	0.00859016	0.818796	-0.288425	down	0.730069	0.248965	0.893238	-0.162883	insig	0.876576	0.283157	1.09092	0.125541	insig
MEDP2739	T3_positive	Tripropylamine	Alcohol and amines	Amines	144.17	143.167399	[M+H]+	C9H21N	2	102-69-2	7616	HMDB0032545	38880	-	-	722425.939000001	376179.7535	454871.225	690046.954999998	843055.412500001	784286.703500003	736139.818	624919.418	781310.334000001	879646.167999995	305328.644499999	472053.3355	477162.119	552357.266000001	558798.838500002	491415.954999998	593000.225999998	442111.888	-	1.3874	0.00163505	0.621522	-0.686123	down	0.833391	0.192812	0.766447	-0.383742	insig	1.10105	0.188563	1.23318	0.302381	insig
MEDP2785*265	T3_positive	LPC(0:0/12:0)	GP	LPC	440.28	439.269892	[M+H]+	C20H42NO7P	2	-	132282515	-	-	-	C04230	444860.878500002	185401.578499998	360735.745499997	333342.192500002	384694.854999999	575334.943499998	848130.120500001	820680.595999994	787542.3745	1095961.45049999	187036.410500001	207137.936500002	235672.775999999	178835.179999998	282540.472499999	334420.029500001	394849.637499999	443388.323999999	ko00564,ko04148	1.6347	0.00139555	0.264369	-1.91937	down	1.23403	0.0431554	0.638502	-0.647236	down	1.83946	0.00205181	2.41519	1.27214	up
MEDP2790	T3_positive	LPC(0:0/14:1)	GP	LPC	466.29	465.285542	[M+H]+	C22H44NO7P	2	-	-	-	-	-	C04230	3601220.34750002	1223662.741	3036786.974	2617412.8565	2667003.57800002	5010908.2905	6379551.14800003	5489156.03450003	7513823.02150008	7887221.31399999	1512868.17799999	1701270.67300001	1805583.317	1435001.51799999	2350397.34599999	2518599.03250002	2428021.9785	3189001.29099999	ko00564,ko04148	1.64157	0.000639299	0.272768	-1.87426	down	0.972306	0.0930807	0.66979	-0.578219	insig	1.85501	0.000728799	2.45553	1.29604	up
MEDP2795	T3_positive	7alpha-Hydroxy-4-cholesten-3-one	Hormones and hormone related compounds	Hormones and hormone related compounds	401.34	400.33413	[M+H]+	C27H44O2	1b	3862-25-7	123743	HMDB0001993	17899	6419	C05455	5820.13899999998	67474.3559999997	5820.13899999998	45795.579	5820.13899999998	40067.1129999997	105961.566000001	52293.3795000001	124067.113	65603.086	55516.0229999997	37750.7799999999	67929.0680000001	57267.0314999999	336196.4905	29100.6949999999	43983.3524999998	29349.5825	ko01100	0.131517	0.596856	1.42956	0.515574	insig	1.27667	0.210941	4.24277	2.08501	insig	1.54749	0.0383998	2.96788	1.56943	up
MEDP2814*248	T3_positive	Carnitine C5-OH	FA	CAR	262.16	261.157624	[M+H]+	C12H23NO5	3	-	57357187	HMDB0062555	-	-	C02301	3571487.504	2232015.2565	3471649.454	3735182.11450001	3703539.113	3233140.2425	3064112.799	3455382.5745	3296049.98899999	3517255.251	1750765.957	1710671.1405	3014864.5225	2107857.495	2268625.00750001	2485371.42599999	2207133.622	2429840.446	-	1.41132	0.00617143	0.655126	-0.610155	down	1.38978	0.0133225	0.649328	-0.622981	down	0.00820773	0.923783	0.991149	-0.012826	insig
MEDP2840	T3_positive	LPC(O-14:0)	GP	LPC-O	454.33	453.321926	[M+H]+	C22H48NO6P	3	-	15298292	-	-	-	C04230	184191.868499999	70653.4870000001	134460.300000001	104484.457	104659.502	167681.890500002	235912.554500002	207832.333499998	194574.873999999	138857.558999999	43856.8109999996	43202.2890000005	42778.7644999996	55116.9394999998	82412.0640000005	64655.5135000002	85728.4449999996	60107.8535000003	ko00564,ko04148	1.5764	0.000432794	0.28297	-1.82128	down	1.53041	0.0216305	0.446766	-1.16241	down	1.4911	0.0258997	1.57885	0.65887	up
MEDP2845	T3_positive	LPC(O-18:2)	GP	LPC-O	506.36	505.353226	[M+H]+	C26H52NO6P	3	-	24779513	HMDB0010408	84753	-	C04230	13287320.0835	6856569.48599999	7648649.62400005	11338555.329	10277071.643	20500431.9530002	17079173.2675001	16712327.5779999	13665847.8695001	11624300.1604999	10247646.5250001	10614547.3940001	20390968.3174998	12995645.4260001	24378797.8645	9378141.88349999	6848059.97199995	9146336.90900005	ko00564,ko04148	0.130692	0.954536	0.988006	-0.0174077	insig	1.13428	0.111279	1.59139	0.670286	insig	1.58955	0.0151818	1.61071	0.687694	up
MEDP2848	T3_positive	LPC(O-20:3)	GP	LPC-O	532.38	531.368876	[M+H]+	C28H54NO6P	3	-	164421545	-	-	-	C04230	20250132.5384999	8581636.93899998	19610793.5015	16826111.4085	23491597.5325001	24226720.0180002	34488782.8894999	30973734.5640001	23932519.78	25707237.0770001	18847409.686	17878639.2794999	47803614.1084999	27266834.4420001	51963642.7955003	18791539.3645	12374660.3110001	16877529.0614999	ko00564,ko04148	0.196656	0.545826	1.17535	0.233089	insig	1.16546	0.107269	1.84497	0.883598	insig	1.37191	0.0155863	1.56972	0.65051	up
MEDP2871	T3_positive	Carnitine C24:5	FA	CAR	502.39	501.381809	[M+H]+	C31H51NO4	3	-	-	-	-	-	C02301	113847.595000001	52143.6655000003	91626.8399999999	99793.8935000004	54579.7809999998	101280.1395	164936.4805	134481.59	150715.424	118573.361500001	62414.3935	70036.0295	129190.994	134190.508	152370.639999999	82278.6935000003	84370.177	75184.3459999999	-	0.652398	0.294097	0.818229	-0.289424	insig	0.750293	0.255137	1.33062	0.412094	insig	1.584	0.0152627	1.62621	0.701518	up
MEDP2874	T3_positive	LPC(16:3/0:0)	GP	LPC	490.29	489.285541	[M+H]+	C24H44NO7P	3	-	138215578	-	-	-	C04230	1904355.91499999	712469.858499997	1240449.55050002	1916547.27900001	1894540.40399998	2605844.02599998	3202091.95000003	3602210.76049999	3331329.71700002	3452277.41199993	2583215.12850001	2773551.72799999	3459000.29149997	3453326.13799999	5235124.58150006	1881388.99149999	2107767.99749999	1980106.08450003	ko00564,ko04148	0.254499	0.621325	1.08092	0.112265	insig	1.54802	0.00971439	2.28265	1.19071	up	1.72714	0.000634398	2.11176	1.07845	up
MEDP2875	T3_positive	LPC(16:4/0:0)	GP	LPC	488.28	487.269891	[M+H]+	C24H42NO7P	3	-	138226035	-	-	-	C04230	633617.216500004	205814.699000001	574654.182499997	429182.991000005	562800.179999996	904372.254500002	1110015.70300001	887530.228999994	1400499.92299999	1206754.51899999	314315.729000002	364869.055000002	421847.561000004	375774.509999998	540507.538500003	500240.806499993	505162.236999998	541783.320000003	ko00564,ko04148	1.60097	0.00090642	0.366174	-1.4494	down	0.30986	0.3993	0.838427	-0.254242	insig	1.78493	0.00115237	2.2897	1.19516	up
MW0000104HN	HILIC_negative	7-Ethyl-10-(4-N-aminopentanoic acid)-1-piperidino)carbonyloxycamptothecin	Alkaloids	Alkaloids	617.2719	618.2689644	[M-H]-	C33H38N4O8	3	181467-56-1	10077584	HMDB0060661	-	-	-	828293.748499998	203995.504	503968.684999999	778428.7555	910363.913500002	1066305.963	879229.614	1254881.113	883134.311499998	1568034.462	1171658.484	766402.9995	1647629.856	1093324.285	2696939.037	870063.8925	588545.145500001	798556.168499998	-	0.47812	0.38129	1.30511	0.384174	insig	1.29661	0.0678644	2.28708	1.19351	insig	1.25663	0.0293259	1.7524	0.809334	up
MW0000118HN	HILIC_negative	Ajmalicine	Heterocyclic compounds	Heterocyclic compounds	351.1759	352.1786927	[M-H]-	C21H24N2O3	3	483-04-5	441975	-	-	-	C09024	157591.880999999	44595.2725000002	52061.6085	121385.516	124740.348	68854.6525	170156.198999999	76562.0855000001	103130.2395	124416.0765	49702.0664999998	50951.6939999999	36840.0229999998	31416.4605	52297.9235000003	244430.082000001	211315.4035	160812.939999999	ko01100	1.4467	0.0225204	0.407292	-1.29586	down	1.35044	0.0637312	0.442085	-1.1776	insig	0.50158	0.773355	1.08543	0.11826	insig
MW0000124P	T3_positive	alpha-Ergocryptine	Alkaloids	Alkaloids	576.3245	575.3107696	[M+H]+	C32H41N5O5	3	511-09-1	134551	-	-	-	C07545	132125.513	62231.482	100976.774999999	144787.220999999	118195.633999999	117644.819499999	137629.671000001	186225.438500001	164387.053	195735.663500002	97150.8104999994	125153.938	127549.479000003	76502.158500001	205870.285	82733.2859999993	109360.9785	119210.776000001	-	0.771885	0.240491	0.788684	-0.342481	insig	0.349873	0.591193	1.13238	0.179358	insig	1.25664	0.0448888	1.43579	0.52184	up
MW0000206N	T3_negative	Cytochalasin B	Benzene and substituted derivatives	Benzene and substituted derivatives	460.24655	479.2671734	[M-H2O-H]-	C29H37NO5	3	14930-96-2 | 11032-95-4	5311281	-	-	-	C19954	2803301.66849997	838327.263499996	2133160.368	2908989.59750001	1733651.13600001	1990459.119	2811661.536	3688525.23399997	2156465.05549998	2172894.788	4172714.83399997	6303019.39499997	6750332.63850004	5919707.58399991	6087778.10449995	2267690.29299999	2822689.96249999	3000520.38000001	-	1.54163	0.00045013	2.28031	1.18923	up	1.64271	0.000213788	2.80622	1.48863	up	0.663981	0.358648	1.23063	0.299397	insig
MW0000458N	T3_negative	Tetrahydroharman-3-carboxylic acid	Benzene and substituted derivatives	Benzene and substituted derivatives	275.10425	230.1055278	[M+HCOO]-	C13H14N2O2	3	-	4264556	HMDB0037942	-	-	-	4236671.31599998	2231368.55700001	3283412.47700001	4645429.04750002	3759583.00900002	4183690.30650002	4599613.14650001	4591861.41550001	4697291.159	4959813.06749998	1643707.057	1631165.97849999	2699629.32000001	1671525.087	1963198.62250001	2779852.23700001	2728024.92750001	2600799.56249999	-	1.62285	1.47226e-05	0.417207	-1.26116	down	1.55838	0.0110088	0.529245	-0.917991	down	1.27394	0.0789096	1.26854	0.343173	insig
MW0001049HN	HILIC_negative	1-(1-Propanoylpiperidin-4-yl)-3-[4-(trifluoromethoxy)phenyl]urea	Benzene and substituted derivatives	Benzene and substituted derivatives	358.1336	359.1456763	[M-H]-	C16H20F3N3O3	3	-	44142782	-	-	-	-	72804.4585000013	45774.224	25291.5319999999	37282.2965000006	58142.7355000009	57834.8110000001	53644.7965000006	45807.4755000008	60150.2770000001	46673.0040000003	26177.0145000002	18976.0760000001	16649.2444999997	18469.1199999998	21366.8575000003	77333.822999999	80314.2790000006	70552.7409999996	-	1.62379	4.61521e-05	0.384833	-1.3777	down	1.62899	0.0271907	0.42474	-1.23535	down	0.764219	0.593926	1.1037	0.142349	insig
MW0003999P	T3_positive	3-Formylsalicylic acid	Benzene and substituted derivatives	Benzene and substituted derivatives	149.02205	166.0266087	[M+H-H2O]+	C8H6O4	3	610-04-8	69117	-	-	-	C13277	249000.0735	34957.4131	34957.4131	34957.4131	34957.4131	182400.288	232393.7185	283267.086	34957.4131	280063.185	174787.0655	222262.206	221631.2275	202015.8475	201978.6675	235049.6445	189711.879	252061.4845	-	0.325434	0.968998	1.00947	0.0135972	insig	1.46162	0.0400293	2.63014	1.39514	up	1.19034	0.0816699	2.60546	1.38154	insig
MW0004017HN	HILIC_negative	2',5'-Dichlorobiphenyl-3-ol	Benzene and substituted derivatives	Benzene and substituted derivatives	236.9878	237.9952204	[M-H]-	C12H8Cl2O	3	53905-29-6	92346	-	-	-	-	1134570.015	1273376.117	1284542.9075	1336188.9185	1293743.386	1373517.2175	1121558.122	1232667.1325	1306474.385	1285847.959	865671.9175	944525.330500001	1080474.2915	764726.781499999	827458.734500001	1313521.8265	1087327.7255	1043146.166	-	1.50096	0.000850114	0.709306	-0.495521	down	1.70436	0.000824202	0.709041	-0.496059	down	0.0612494	0.993292	0.999627	-0.00053783	insig
MW0004353N	T3_negative	4-(Benzhydryloxy)-1-[3-(1H-tetraazol-5-YL)propyl]piperidine	Benzene and substituted derivatives	Benzene and substituted derivatives	376.223	377.2215606	[M-H]-	C22H27N5O	3	162641-16-9	6540277	-	-	-	-	642946.105000001	193558.329999999	502167.481000003	289755.062000001	547393.4395	140218.261	301763.786499998	459556.619500002	202573.358	232667.0255	85438.1984999999	116890.016	129921.521000001	170080.464499999	207649.662	238354.138	221661.0415	235346.3165	-	1.05263	0.0835359	0.531112	-0.912911	insig	1.54001	0.0226021	0.326304	-1.61571	down	1.18612	0.137469	0.614379	-0.702798	insig
MW0005123HN	HILIC_negative	4-Hydroxypropranolol	Benzene and substituted derivatives	Benzene and substituted derivatives	274.1408	275.1521436	[M-H]-	C16H21NO3	3	-	91565	HMDB0060989	-	-	-	1430993.582	844643.146	844598.5575	1063443.1255	1597748.5815	1275900.423	1609471.76550001	1066465.5825	1230799.893	1018585.2595	858825.894	706900.537500001	787299.5085	976649.088999999	953563.5205	1162474.424	1334260.174	1260647.545	-	1.31169	0.0170402	0.690709	-0.533851	down	1.08808	0.125206	0.740862	-0.432724	insig	0.558184	0.664928	1.07261	0.101127	insig
MW0005841N	T3_negative	6beta-Naltrexol	Benzene and substituted derivatives	Benzene and substituted derivatives	342.1664	343.1783584	[M-H]-	C20H25NO4	3	49625-89-0 | 20410-98-4	5486554	-	-	-	-	86915.0044999997	24554.8605000001	63581.0879999996	78026.0615000004	104407.92	76195.8635	48756.2869999998	56639.835	87839.9819999997	45543.8259999999	136977.9415	115726.108	172444.5665	131947.269	224141.752499999	62052.9510000001	75688.5470000006	85450.6954999998	-	1.50436	0.00565398	2.48031	1.31052	up	1.44335	0.00848444	2.18537	1.12788	up	0.0898213	0.607334	0.881088	-0.182641	insig
MW0006064HN	HILIC_negative	Antibiotic GR 95647X	Benzene and substituted derivatives	Phenolics	443.2486	444.251189	[M-H]-	C26H36O6	3	-	131751364	HMDB0033034	-	-	-	1453397.55	614447.106499999	618610.3375	1274744.0605	1107544.488	850668.71	1278002.532	1414554.284	783452.222999999	1039028.91	629538.8965	642221.804999999	696709.4205	601266.4495	787121.4115	809968.000499999	730201.664	636215.412499999	-	1.31548	0.027028	0.625613	-0.676657	down	1.11424	0.116036	0.662266	-0.594517	insig	0.267791	0.784903	1.05859	0.08214	insig
MW0006085HN	HILIC_negative	Acetylsalicylic acid	Others	FDA	180.0523	180.0422588	[M-]-	C9H8O4	1b	50-78-2	2244	HMDB0001879	15365	-	C01405	70648.6845	52075.999	90825.8910000002	105315.875	91850.9744999999	105263.691	83451.5074999999	90873.7929999999	131947.5505	101254.2855	41692.541	28340.0975	55499.0989999999	48241.22	45843.06	43197.604	54028.8454999999	42986.758	-	1.54332	0.00072009	0.428276	-1.22339	down	1.48602	0.0109937	0.534713	-0.903163	down	1.10056	0.141165	1.24852	0.320224	insig
MW0006392HN	HILIC_negative	Bisphenol B	Benzene and substituted derivatives	Benzene and substituted derivatives	241.119	242.1306799	[M-H]-	C16H18O2	3	-	66166	HMDB0245327	-	-	C14225	9400407.73649999	9539579.50550001	5378070.96949999	8053538.00100001	8465534.0095	11887274.015	18658177.369	8703208.48200001	13389213.1895	12833868.1005	6919254.12550001	6481098.072	8393899.1735	6218757.9165	8430633.20750001	8479021.621	7716581.23950001	8173258.20549999	-	1.4133	0.020048	0.556632	-0.845205	down	0.608907	0.356241	0.892414	-0.164214	insig	1.71185	0.0343224	1.60324	0.680991	up
MW0006430HN	HILIC_negative	Buprenorphine	Benzene and substituted derivatives	Benzene and substituted derivatives	466.2908	467.303559	[M-H]-	C29H41NO4	3	52485-79-7	644073	HMDB0015057	3216	-	C08007	7956762.55250001	9880946.1055	7128070.44150001	7601446.261	7737871.3435	10808421.857	20229602.7135	10073937.624	19644257.612	16035260.965	5586000.6815	5033122.99749999	8297932.72849998	4044687.91500001	6097026.5525	6527458.25349999	4388592.65149999	6583351.13449999	-	1.50503	0.00862842	0.378411	-1.40197	down	1.32219	0.0336167	0.72097	-0.471989	down	1.88361	0.0250978	1.90525	0.929984	up
MW0006712N	T3_negative	Darunavir	Benzene and substituted derivatives	Benzene and substituted derivatives	592.2332	547.2352214	[M+HCOO]-	C27H37N3O7S	3	206361-99-1	213039	HMDB0015393	367163	-	-	17600.0060000001	12174.6649999999	13179.8915	19619.835	15239.147	13542.3729999999	15233.232	45722.0900000001	32089.6805	32145.8365	33513.6230000001	30438.5720000001	47519.7645000002	33796.8530000001	26997.4244999998	28121.1895000001	27759.9279999999	23004.253	-	0.651184	0.368821	1.24171	0.312327	insig	1.73204	0.00354476	2.21383	1.14655	up	1.09237	0.112108	1.78289	0.83422	insig
MW0006824HN	HILIC_negative	Difenacoum	Benzene and substituted derivatives	Benzene and substituted derivatives	443.1682	444.1725447	[M-H]-	C31H24O3	3	-	54676884	HMDB0251254	-	-	C16807	1307550.109	710710.233	1280494.565	1422667.176	1509157.066	1448349.024	882549.0455	1039148.7625	1289731.6915	1473744.6245	558224.9415	693620.750000001	741668.384	487702.885500001	687511.362	1123990.638	1118118.028	950967.816	-	1.50405	0.00439871	0.516624	-0.952812	down	1.58689	0.00933491	0.508577	-0.975462	down	0.0118332	0.917609	0.984423	-0.0226503	insig
MW0007109HN	HILIC_negative	Fenamiphos	Benzene and substituted derivatives	Benzene and substituted derivatives	302.0962	303.1058014	[M-H]-	C13H22NO3PS	3	22224-92-6	31070	HMDB0031787	38680	-	C18659	528705.5095	185470.5725	519930.137	495620.9555	559163.7215	221335.304	284888.5345	352256.76	250772.026	224297.0945	156966.811	206751.928	245728.917	257901.3865	391703.53	327302.15	263165.395	264599.8905	-	0.243601	0.75623	0.944136	-0.0829331	insig	1.1494	0.0386084	0.550071	-0.86231	down	1.37349	0.0474073	0.582618	-0.779377	down
MW0007154P	T3_positive	Flavidulol C	Benzene and substituted derivatives	Phenolics	532.337	514.30831	[M+NH4]+	C34H42O4	3	117568-34-0	131752564	HMDB0039150	-	-	-	30024224.1934998	9051432.58300003	18903868.747	29674221.7960001	22296725.6900001	32691350.9340002	50218846.5965	53968120.9575003	34469705.0605	43942286.0115001	43630073.0345	33677462.0404999	48136742.9485001	35065206.1690002	71063589.6635006	30612195.6539999	23813824.5240001	31198162.1409998	-	0.219273	0.694588	1.07563	0.105184	insig	1.43828	0.0187901	2.10616	1.07461	up	1.51871	0.00622215	1.95807	0.96943	up
MW0007291HN	HILIC_negative	Halopemide	Benzene and substituted derivatives	Benzene and substituted derivatives	415.1328	416.141532	[M-H]-	C21H22ClFN4O2	3	-	65490	HMDB0253042	-	-	-	6574620.226	3464789.77549998	4952160.1115	8583921.29450004	6638769.209	7446534.80649998	6192661.02899999	5182907.73650003	7410278.279	5183058.504	4901862.26099998	3682662.78900001	5704417.00250002	4330258.64100001	5316483.92300001	6214515.52149997	5891752.55699999	5946892.5335	-	1.09922	0.0447359	0.761908	-0.392311	down	0.721617	0.233697	0.792198	-0.336067	insig	0.443335	0.817553	1.03976	0.0562442	insig
MW0007295HN	HILIC_negative	2-C-((Galloyloxy)methyl)-D-ribose 5-gallate	Benzene and substituted derivatives	Benzene and substituted derivatives	483.0799	484.0853055	[M-H]-	C20H20O14	3	-	21145076	HMDB0033785	-	-	-	493293.918499999	225645.3865	400839.127	524911.954	489998.062	514277.074000001	596876.3115	620865.757499998	600623.549499998	615137.4695	164172.3965	192146.133	215699.8445	192809.265	202619.8475	317043.084999999	354409.7695	271581.582	-	1.67449	3.47663e-06	0.328195	-1.60737	down	1.64655	0.011979	0.453203	-1.14177	down	1.32403	0.0372881	1.38089	0.465603	up
MW0007335P	T3_positive	Phenylacetaldehyde	Benzene and substituted derivatives	Benzene and substituted derivatives	138.0892	120.0575149	[M+NH4]+	C8H8O	3	122-78-1	998	HMDB0006236	16424	-	C00601	3335666.1665	1931334.2445	3755533.263	3613533.8705	3184778.29199999	3136902.98000001	3370857.79200001	3340402.54899999	2929640.77050001	2982773.5455	1554746.525	2265345.764	3200213.5305	1901854.02600001	2273829.9505	2604498.3395	2685937.33450001	2740700.5615	ko00360,ko01100	1.24277	0.0261894	0.710379	-0.493338	down	1.10371	0.0620091	0.707673	-0.498845	insig	0.0528383	0.972914	0.996191	-0.00550632	insig
MW0007560N	T3_negative	Mebhydrolin	Heterocyclic compounds	Heterocyclic compounds	275.15025	276.1626487	[M-H]-	C19H20N2	3	524-81-2	22530	HMDB0240237	-	-	-	6311142.02549997	3549592.43650001	4797883.43750002	6934074.96050002	5930446.95700003	6422472.14550004	7008769.20600002	6299703.62600001	6906830.58050001	6795436.09899998	2417921.09700001	2591529.72749999	4093569.92050002	2567990.9945	3117891.37550001	3993179.23150002	3803773.27650002	3814818.16149999	-	1.61443	5.4281e-05	0.442342	-1.17677	down	1.57578	0.00929551	0.537326	-0.89613	down	1.22092	0.120412	1.21473	0.280637	insig
MW0007605N	T3_negative	Methadone	Benzene and substituted derivatives	Benzene and substituted derivatives	308.1997	309.2092646	[M-H]-	C21H27NO	3	76-99-3	4095	HMDB0014477	6807	-	C07163	1072443.57449999	394114.1225	1357302.1735	989440.691	823696.147999994	1746643.9805	1416350.541	1716817.81799999	3231235.70450001	1874928.65149998	1056535.0945	971583.914500011	1251717.85899999	1128676.79349999	1225033.6485	986727.059000002	1103969.01350001	1011066.56249999	ko00982	1.34158	0.0508751	0.564146	-0.82586	insig	0.841699	0.288288	1.21491	0.280853	insig	1.63796	0.0241829	2.15354	1.10671	up
MW0008025N	T3_negative	N-(2-Cyclohexyloxy-4-nitrophenyl)methanesulfonamide	Benzene and substituted derivatives	Benzene and substituted derivatives	314.0881	314.0936425	[M-]-	C13H18N2O5S	1b	123653-11-2	4553	-	-	-	C71930	394423.8675	139093.939	465727.108	290558.483	451222.813999999	634685.144999999	489300.245000001	390660.632499999	950331.011500002	816559.283	338243.362000001	458704.967	744242.5425	495407.342000001	756387.210500003	403428.176999999	360860.797500001	312788.258	-	0.443314	0.480477	0.851121	-0.232563	insig	1.12818	0.0770973	1.60422	0.68187	insig	1.46825	0.038826	1.88483	0.914433	up
MW0008789HN	HILIC_negative	Nabumetone	Benzene and substituted derivatives	Benzene and substituted derivatives	227.1027	228.1150298	[M-H]-	C15H16O2	3	42924-53-8	4409	HMDB0014604	7443	-	-	399671.709	118467.9615	206110.601	401492.623	449122.303	389406.7835	578766.066000001	382865.072	395351.9805	598917.1855	282332.072	279468.6	433037.934500001	271521.4685	329570.5265	271977.3435	300873.709	294105.556	-	1.24171	0.0369536	0.680478	-0.555379	down	0.255861	0.954844	1.01338	0.0191696	insig	1.17526	0.0962489	1.48921	0.574548	insig
MW0009549HN	HILIC_negative	GW 590735	Benzene and substituted derivatives	Benzene and substituted derivatives	477.1057	478.1174126	[M-H]-	C23H21F3N2O4S	1b	622402-22-6 | 343321-96-0	9956726	-	-	-	-	756624.494500001	212887.645	479391.922	519963.5025	417275.0435	616621.550499999	849549.846	689149.59	756109.268499999	861243.141999999	190579.3225	171335.6095	235547.826	144323.8705	226402.004	436542.269499999	392554.4395	382468.391	-	1.65761	9.14531e-05	0.256632	-1.96223	down	1.5204	0.0303174	0.405755	-1.30132	down	1.45126	0.0308368	1.58108	0.660907	up
MW0009652N	T3_negative	Ranolazine	Benzene and substituted derivatives	Phenolics	486.2575	427.2471067	[M+CH3COO]-	C24H33N3O4	3	95635-55-5 | 142387-99-3 | 110445-25-5	56959	HMDB0014388	87690	-	-	502616.852500001	259729.286999999	369677.647000001	401571.680999999	579093.612500001	534512.091000002	650414.301	390443.033999998	493776.661000001	632263.565499998	205745.3935	284655.7265	490682.380999999	288577.530500001	507323.065000002	349441.947499998	373809.700999999	277129.667999999	-	1.10158	0.0447051	0.657799	-0.604282	down	0.548896	0.435883	0.841101	-0.24965	insig	1.15162	0.145102	1.27866	0.354632	insig
MW0009741HN	HILIC_negative	Sildenafil	Benzene and substituted derivatives	Benzene and substituted derivatives	473.1972	474.2049243	[M-H]-	C22H30N6O4S	3	139755-83-2	135398744	HMDB0005039	9139	-	C07259	44815.5489999998	22342.3215	29376.6485	41835.4480000001	56012.2305000001	37100.2995000001	64294.8735	64720.3730000002	43122.6125	59956.7210000001	31586.405	12663.748	30159.409	20903.8375	31097.8985	24437.9805	24130.8360000001	25781.246	-	1.34479	0.00437663	0.46959	-1.09053	down	1.01072	0.0945509	0.650323	-0.620771	insig	1.0435	0.107349	1.38487	0.469755	insig
MW0009927HN	HILIC_negative	Tioxolone	Benzene and substituted derivatives	Benzene and substituted derivatives	226.995	167.9881147	[M+CH3COO]-	C7H4O3S	3	4991-65-5	72139	-	-	-	C75325	1035778.8545	594123.827	824293.691499999	890672.273	978660.855500001	646864.566000001	752271.2025	1043988.587	825981.904999999	788846.7155	560937.340000001	529176.6345	585410.9695	630530.578	433948.5775	653333.7575	673138.188000001	713159.363499999	-	1.35636	0.011633	0.675218	-0.566574	down	1.57033	0.0109211	0.633742	-0.658031	down	0.469285	0.612841	0.938574	-0.0914574	insig
MW0010046N	T3_negative	Verapamil	Benzene and substituted derivatives	Benzene and substituted derivatives	453.27085	454.2831579	[M-H]-	C27H38N2O4	3	52-53-9	2520	HMDB0001850	77733	3009	C07188	157055.955999999	82740.4985000001	117291.677	193359.3535	154220.344500001	140061.0065	159956.8685	136311.348000001	136006.153500001	167572.2155	167062.068999998	183585.896000002	217331.331999997	178119.391000001	178536.753500001	106850.403	131485.043	126657.9855	-	1.28368	0.00991607	1.24966	0.32154	up	1.09452	0.0815121	1.31216	0.391941	insig	0.456308	0.739013	1.05001	0.0704018	insig
MW0010166HN	HILIC_negative	Phosphoric acid	Organic acid and Its derivatives	Organic acid and Its derivatives	96.9687	97.97689563	[M-H]-	H3O4P	3	7664-38-2	-	HMDB0000973	26078	-	C00009	43890787.1505	59982429.0665001	61974197.5595001	56412712.3815001	50782489.137	45855248.9560001	50811828.7435	51450990.9065001	50274224.9479999	46873646.5705003	59578129.2249998	62119607.7539999	51396377.9604999	54581909.659	52981631.369	46022316.1940001	50559460.5585	42684398.7655	ko00190,ko02010	1.26437	0.0214414	1.1443	0.194465	up	0.333892	0.705661	1.02789	0.0396853	insig	1.10625	0.17145	0.89827	-0.154779	insig
MW0010983P	T3_positive	(25S)-26-Hydroxy-24-methylenecycloartan-3-one	Aldehyde,Ketones,Esters	Ketones	437.3724	454.381081	[M+H-H2O]+	C31H50O2	3	232266-06-7	78385389	HMDB0034555	-	-	-	20208922.5805	6975741.4705	15283352.4190002	17131940.4704999	16400841.4825001	23122222.8065	33530272.4085	25297532.903	34554889.9235002	27960133.517	7875011.45699999	8414429.37049996	13251133.249	9532263.76400003	17547183.2135	15248871.6394999	11649793.839	13943968.1864999	-	1.5145	0.000348023	0.391929	-1.35134	down	0.699932	0.214113	0.744992	-0.424702	insig	1.70522	0.00246082	1.90084	0.926634	up
MW0011067N	T3_negative	Pantoic acid	Organic acid and Its derivatives	Organic acid and Its derivatives	188.0926	148.0735589	[M-H+CH3CN]-	C6H12O4	3	1112-33-0	439251	HMDB0240389	-	-	C00522	97053.3540000002	69250.1239999999	76035.2045	97150.8235	107785.0475	97975.75	123273.077	98778.1755000001	88380.4740000001	92401.8070000005	54870.7204999999	65659.479	70644.3120000003	63321.4824999999	100827.58	81787.4579999999	81409.4374999996	65158.7364999997	ko00770,ko01100,ko01240	1.22382	0.0204292	0.709499	-0.495128	down	1.03027	0.123484	0.794419	-0.332027	insig	0.828313	0.290309	1.11969	0.163101	insig
MW0011736P	T3_positive	11-Ketorockogenin acetate	Aldehyde,Ketones,Esters	Esters	530.322	530.324354	[M+]+	C31H46O7	3	-	6708609	-	-	-	-	17916325.6554999	8557206.10450002	14338966.6320002	20285592	15692872.8244999	26600746.6505004	31768606.3634999	45648012.7130003	25609634.2519999	18344651.8429999	26447435.8639997	22801525.5580002	49376220.3879996	43010141.5349998	49249053.8940005	14482821.323	15852061.2179999	16496849.9265002	-	0.682784	0.2737	1.29001	0.367378	insig	1.6085	0.0129234	2.48577	1.31369	up	1.47635	0.0316235	1.92694	0.946312	up
MW0011907HN	HILIC_negative	PE-NMe(18:1(9Z)/18:1(9Z))	GP	PE	816.5757	757.5621558	[M+CH3COO]-	C42H80NO8P	3	-	9547032	HMDB0010565	85679	-	C00350	317091.519	264391.4095	354171.092	195432.3295	343628.081999999	284407.8035	792130.3155	492315.687	872479.354499999	739443.5195	459911.2905	549839.007499999	472099.535	233900.806	234013.9285	604787.540999999	658318.4105	442096.738	ko00563,ko00564,ko01100,ko04136,ko04140	0.93072	0.0957959	0.612984	-0.706079	insig	0.688508	0.237675	1.32213	0.402864	insig	1.62712	0.032288	2.15688	1.10894	up
MW0011944N	T3_negative	Abn-cbd	Benzene and substituted derivatives	Benzene and substituted derivatives	313.2122	314.2245803	[M-H]-	C21H30O2	3	22972-55-0	89949	-	-	-	-	149077.92	100297.052500002	119737.022500002	194857.538000001	188834.017	102435.036999999	129763.068999998	158749.234000001	81031.6315	115515.150000001	57949.0084999994	75249.3425000004	94304.886499999	73157.1905000004	87162.1600000001	81411.4905000005	79083.3259999996	97620.2085000001	-	1.18875	0.0345066	0.66013	-0.599178	down	1.61022	0.0142058	0.515171	-0.956877	down	1.12691	0.187812	0.780408	-0.357699	insig
MW0012094HN	HILIC_negative	11-dehydro Thromboxane B2-d4	FA	Others	371.2399	372.2449968	[M-H]-	C20H28D4O6	3	1240398-15-5	156593929	-	-	-	-	106938.6815	55591.9085000002	100164.4575	132397.566	155220.0325	60023.9075000001	84244.7524999999	102286.465	70617.7279999998	92764.6475000001	37135.6334999999	63529.9975000001	69198.6704999998	60018.7704999998	73337.4444999999	59412.2795	68235.8679999999	67391.8689999999	-	0.973825	0.0632198	0.739675	-0.435037	insig	1.3155	0.0388658	0.550997	-0.859884	down	1.00979	0.181323	0.744917	-0.424848	insig
MW0012333P	T3_positive	13'-Hydroxy-alpha-tocopherol	Alcohol and amines	Alcohols	429.3655	446.3759956	[M+H-H2O]+	C29H50O3	3	-	53481465	HMDB0012559	84962	-	-	1627055.4965	474307.409999998	1289525.347	817806.4805	1111203.423	2072439.64499999	5304134.15	2031408.585	6549683.02099997	2470461.95849999	736197.185500002	767326.833000004	1358347.349	993597.358000001	4876219.63350003	1311201.6735	1072463.2795	1178049.60199999	-	1.00988	0.153858	0.473824	-1.07758	insig	0.534624	0.444434	1.64133	0.714862	insig	1.81243	0.0477535	3.464	1.79244	up
MW0012649N	T3_negative	17-phenyl trinor-13,14-dihydro Prostaglandin A2	Hormones and hormone related compounds	Hormones and hormone related compounds	369.2142	370.2144096	[M-H]-	C23H30O4	3	130209-80-2	15413267	-	-	-	-	511160.841999999	204834.799	464680.1015	474546.976500001	394508.626	466135.891	572906.856	401254.0275	532085.092	414601.5825	564255.749999999	509942.6085	821361.374	605100.5305	643825.5325	387875.953	421671.273	386950.549	-	1.12313	0.0472926	1.31735	0.397636	up	1.30991	0.0206449	1.5341	0.617389	up	0.853496	0.328412	1.16453	0.219754	insig
MW0012992HN	HILIC_negative	PS(18:0/20:4)	GP	PS	810.5292	811.536335	[M-H]-	C44H78NO10P	3	132014-80-3	24779545	HMDB0012383	79113	-	-	800643.854	713681.3775	266952.398	406936.299	626305.183999999	587247.7175	975363.09	678496.961	956236.996499999	852723.813999998	430874.892	369302.601	384731.4685	378614.349	444045.1615	436793.136	474678.13	457914.483500001	-	1.55932	0.0051921	0.495688	-1.0125	down	0.878959	0.178445	0.71329	-0.487439	insig	1.31768	0.0857361	1.43899	0.525058	insig
MW0013003HN	HILIC_negative	1-Stearoyl-2-linoleoyl-sn-glycero-3-phosphoethanolamine	GP	PE	742.5385	743.5465058	[M-H]-	C41H78NO8P	3	7266-53-7	9546749	HMDB0008994	-	-	C00350	183164.405	118109.1115	128914.4725	101537.568	143617.877	45014.2825	290600.1975	250059.493	431162.1195	478888.967999999	190343.373	312067.622	329164.3065	134597.0345	322459.128	565334.98	379505.755	426008.991500001	ko00563,ko00564,ko01100,ko04136,ko04140	0.0217916	0.647947	0.861543	-0.215005	insig	1.39601	0.0342281	1.90811	0.932146	up	0.922645	0.0979272	2.21476	1.14715	insig
MW0013375HN	HILIC_negative	12,15-Dihydroxy-15-[1-hydroxy-1-[4-(hydroxymethyl)-5-methyl-6-oxo-2,3-dihydropyran-2-yl]ethyl]-2,16-dimethyl-8-oxapentacyclo[9.7.0.02,7.07,9.012,16]octadec-4-en-3-one	Heterocyclic compounds	Heterocyclic compounds	501.2521	502.2566684	[M-H]-	C28H38O8	3	188346-67-0	131751155	HMDB0031355	-	-	-	400399.7	171315.797	209869.363	310851.621000001	325652.353	275881.987999999	405305.041000001	385331.857500001	288511.840500001	409392.526999999	184674.225	170083.513	217714.1505	161482.491	227448.084	226363.5015	237369.1515	199783.107	-	1.50947	0.00303769	0.544882	-0.875984	down	1.16044	0.0914615	0.677956	-0.560736	insig	0.935962	0.21245	1.24423	0.315249	insig
MW0013392P	T3_positive	2-Aminohexadecanoic acid	Organic acid and Its derivatives	Organic acid and Its derivatives	272.257	271.2511294	[M+H]+	C16H33NO2	2	7769-79-1	409322	-	-	-	-	3722118.27450001	1758607.01400001	2695663.02400002	2795837.30450001	3031734.07849999	5609295.99250002	9333695.13300006	5138239.95650004	11127411.589	6495647.00550001	2035636.14399999	2290096.51650001	2217715.0815	3558318.16049999	7166318.87999998	2547062.01549999	2960778.66400001	2720430.80699998	-	1.23136	0.0272498	0.457987	-1.12662	down	0.336208	0.550059	1.23309	0.302273	insig	1.97826	0.0127131	2.6924	1.42889	up
MW0013496HN	HILIC_negative	2-Hydroxy-22-methyltetracosanoic acid	Organic acid and Its derivatives	Organic acid and Its derivatives	397.3673	398.3759956	[M-H]-	C25H50O3	3	52900-16-0	23427392	HMDB0040909	-	-	-	49902.0765	28706.2105	49828.445	38251.527	45298.908	43019.697	69414.508	67231.7235	52953.314	72023.6065	81166.456	111107.7215	89051.6215	54978.755	78384.1745	66267.6145	66823.8040000001	40175.5785	-	0.946224	0.079057	1.36123	0.44491	insig	1.61714	0.00761916	1.9562	0.968052	up	1.34773	0.0295946	1.43708	0.523142	up
MW0013536HN	HILIC_negative	Cerebronic acid	Organic acid and Its derivatives	Organic acid and Its derivatives	383.352	384.3603456	[M-H]-	C24H48O3	3	544-57-0	102430	HMDB0039540	61302	-	C17873	207186.441	94264.061	218309.0615	130197.136	147685.7135	132163.0385	235866.2995	220887.0495	237315.5905	425166.893	237339.747	445953.9975	433912.7575	219805.044	277041.7135	322163.1675	304953.3445	197473.0145	-	0.584458	0.319267	1.2898	0.367146	insig	1.47247	0.0246689	2.02353	1.01687	up	1.12629	0.140941	1.56887	0.649728	insig
MW0013611N	T3_negative	1-O-Hexadecyl-2-O-ethyl-SN-glycero-3-phosphorylcholine	GP	PC	554.3908	509.3845257	[M+HCOO]-	C26H56NO6P	3	78858-42-1	24779410	-	-	-	C00157	56633.0724999997	23877.459	29269.7699999999	50622.4739999999	48423.2134999999	27020.2500000002	78560.5244999997	73234.3635000004	43885.2435	44846.4729999998	31160.046	24901.9574999999	22161.1530000001	19588.258	35057.5585000001	45325.5245	37062.7655000001	42868.28	ko00564,ko00590,ko00592,ko01100	1.19625	0.0478446	0.496619	-1.00979	down	1.16685	0.077266	0.636266	-0.652297	insig	0.584954	0.346622	1.2812	0.35749	insig
MW0013917HN	HILIC_negative	3-alpha,20-alpha-Dihydroxy-5-beta-pregnane 3-glucuronide	Hormones and hormone related compounds	Hormones and hormone related compounds	541.2974	496.3036186	[M+HCOO]-	C27H44O8	3	-	3531157	HMDB0010352	-	-	-	557283.6285	231831.195	273440.436	467108.2805	539388.392	377820.4035	475828.386	444500.981	378946.7585	452785.4875	227584.9125	252939.675	336811.9995	261015.3765	317690.362	333030.3265	318453.613	269849.3745	-	1.46892	0.000931488	0.655455	-0.609431	down	1.04333	0.119322	0.674726	-0.567627	insig	0.357492	0.87062	1.0294	0.0418037	insig
MW0014149N	T3_negative	7-[(2R)-3-hydroxy-2-(3-hydroxy-5-methylnon-1-enyl)-5-oxocyclopentyl]-3-methoxyheptanoic acid	Organic acid and Its derivatives	Organic acid and Its derivatives	447.261	412.2824892	[M+Cl]-	C23H40O6	3	-	57370058	-	-	-	-	132042.93	94669.3569999998	90133.8165	143737.783	112176.837	174975.551	160063.22	149216.4575	70740.0369999999	94575.579	119581.4955	50220.3390000001	73821.0469999998	67172.639	70331.8630000001	124212.835	100745.0075	120998.9885	-	1.04802	0.0570917	0.586737	-0.769214	insig	1.30912	0.0393248	0.665422	-0.587659	down	0.223658	0.522079	1.13411	0.181554	insig
MW0014259N	T3_negative	3-Oxooctadecanoic acid	Organic acid and Its derivatives	Organic acid and Its derivatives	297.2429	298.2507951	[M-H]-	C18H34O3	2	-	5283005	HMDB0010736	50576	-	-	66022.6340000003	65055.9034999994	98994.788999999	75378.9574999995	47352.0095000003	676304.781	156244.498000001	64278.4869999992	71710.1965000003	106319.131499999	732804.684500005	427762.574000003	661897.774500005	209271.112000001	340799.049500002	425724.03	279863.743999994	368899.476999999	-	1.06122	0.127738	2.2073	1.14228	insig	1.80641	0.0143558	6.72479	2.74949	up	1.10555	0.283217	3.04661	1.6072	insig
MW0014489P	T3_positive	4-Hydroxybutyric acid	Organic acid and Its derivatives	Organic acid and Its derivatives	104.051	104.0473442	[M+]+	C4H8O3	3	591-81-1	10413	HMDB0000710	30830	5678	C01991	31766131.243	20682751.7855	24178437.7775	29720704.7015	33162534.242	29840484.144	35829769.474	36072174.3515	37810424.009	34172741.309	28656008.485	21620022.8715	35827607.118	31373230.76	22916076.525	29113104.2315	28318475.9435	31327852.003	-	1.05451	0.0661045	0.80813	-0.30734	insig	0.00432718	0.961543	1.00632	0.00909612	insig	1.38864	0.0436257	1.24525	0.316436	up
MW0014606N	T3_negative	(5S,6R,7E,9E,11Z,13E,15R)-5,6,15-trihydroxyicosa-7,9,11,13-tetraenoic acid	Organic acid and Its derivatives	Organic acid and Its derivatives	352.2255	352.2249743	[M-]-	C20H32O5	3	171030-11-8	9841438	-	-	-	-	76439.2094999996	32145.521	85416.8844999999	84430.3540000006	80095.3010000002	91099.9809999998	68169.4915000007	92920.1170000015	144738.925	117683.828	45110.9060000002	25789.0090000002	34800.3649999997	36480.5780000002	42244.8135	62944.7720000005	49492.7565000001	49155.8815	-	1.54548	0.00586537	0.358378	-1.48045	down	1.34733	0.0223429	0.514398	-0.959043	down	1.12732	0.0970219	1.43535	0.521403	insig
MW0014684N	T3_negative	10,13-Dimethyl-1,2,4,5,6,7,8,9,11,12,14,15-dodecahydrocyclopenta[a]phenanthren-3-one	Aldehyde,Ketones,Esters	Ketones	271.2024	272.2140156	[M-H]-	C19H28O	3	-	86705	HMDB0246158	-	-	-	654833.648499993	381747.370499999	370177.228999998	701443.998999998	666961.759499997	639919.077000005	800060.170999996	673331.080500006	553696.610999998	717226.347499995	247499.376000001	289861.508499998	376688.3075	285827.555500001	337613.071000001	387707.6525	391922.146500001	420931.689500001	-	1.60669	0.00017949	0.45431	-1.13825	down	1.5317	0.0253316	0.554018	-0.851996	down	1.00101	0.195742	1.21947	0.286256	insig
MW0014824N	T3_negative	5-Oxo-ETE-d7	FA	Oxidized lipids	324.2546	318.2194949	[M-H]-	C20H30O3	3	-	16061124	-	-	-	-	949.298100000006	949.298100000006	949.298100000006	949.298100000006	949.298100000006	4746.49050000003	12209.0355	8480.36200000002	18337.0035	6101.83199999994	10853.6549999999	949.298100000006	7456.50900000002	6108.16450000006	15930.5045	9494.71250000011	6101.665	8489.02950000008	-	0.403184	0.636398	0.828037	-0.272232	insig	1.59204	0.0427064	8.70077	3.12114	up	2.07778	0.0209707	10.5077	3.39338	up
MW0015224N	T3_negative	7-O-Acetylaustroinulin	Aldehyde,Ketones,Esters	Esters	364.26125	364.2613598	[M-]-	C22H36O4	3	-	131752055	HMDB0036804	-	-	-	1111752.67749999	425549.017500004	1062979.0115	733679.994500005	995692.409999999	1771149.00850002	1402133.92999999	1556658.36599999	2355479.96099998	3013077.86950004	1089237.604	1502342.99199999	1031297.47099999	1154506.7195	1738329.3765	1244750.25299999	919715.688500002	1239849.46349999	-	1.12338	0.0734814	0.645216	-0.632146	insig	1.20652	0.0475504	1.5049	0.589672	up	1.73683	0.0138453	2.3324	1.22182	up
MW0015288P	T3_positive	8,9-DiHETrE	FA	Oxidized lipids	338.2445	338.2457097	[M+]+	C20H34O4	1b	192461-96-4	5283144	HMDB0002311	63970	-	C14773	2435290.04250002	910730.489500005	2583103.7635	1470696.09499999	1906684.2545	3471197.94899996	4885012.13299999	2714274.04049999	6276747.4885	3368121.89649996	1716784.67900001	1133976.1255	1836060.94000001	1264438.6935	3707849.45099998	2084900.40499999	1714859.93450001	2452759.90000002	ko00590,ko01100	1.26006	0.0255206	0.466278	-1.10074	down	0.120222	0.902789	1.03789	0.0536508	insig	1.74954	0.0194077	2.2259	1.15439	up
MW0017029P	T3_positive	Veratrine	Aldehyde,Ketones,Esters	Esters	574.3374	591.3407324	[M+H-H2O]+	C32H49NO9	3	62-59-9 | 8051-02-3	5380394	-	-	-	-	829560.261500001	587970.737	524042.2255	685350.4005	934457.040000002	611624.778499999	591833.336	840010.380499999	546875.319499999	714855.862000001	330415.836999999	361053.555000001	502188.517	351139.1115	530709.500499999	381206.4225	493409.465000001	489095.1305	-	1.34515	0.00695962	0.627952	-0.671274	down	1.54125	0.0130875	0.582781	-0.778973	down	0.524508	0.595319	0.928067	-0.107699	insig
MW0017043HN	HILIC_negative	Chenodeoxycholate 7-monosulfate	Aldehyde,Ketones,Esters	Esters	471.2535	472.2494745	[M-H]-	C24H40O7S	3	59132-31-9	21252308	HMDB0002522	-	6709	-	53953.5195000001	46579.2035	52153.0089999999	43286.015	35401.814	26854.3995	53639.529	47002.8735	49793.015	23946.2415	20129.5805	28361.2185	31133.736	23281.8745	26559.9815	37634.703	38762.135	26947.909	-	1.0005	0.0796007	0.643356	-0.636311	insig	1.70271	0.00147285	0.559556	-0.837646	down	0.656329	0.421986	0.869745	-0.201335	insig
MW0049159N	T3_negative	D-Citramalic acid	Organic acid and Its derivatives	Organic acid and Its derivatives	183.0161	148.0371734	[M+Cl]-	C5H8O5	3	1583974	439766	-	-	-	C02612	10051380.131	8808542.65249999	11760975.5375	6775856.50699999	9493756.14549999	7226730.9835	6451449.091	7429128.39149998	7223990.98999999	8377176.445	7586347.60900001	9765066.22649999	9077693.665	9894435.4785	12500463.7515	10199937.0525	9784193.92449998	9362565.13300001	ko00290,ko01100,ko01210,ko01230	1.24688	0.0351493	1.33005	0.411477	up	0.322941	0.743033	1.04123	0.0582947	insig	1.41803	0.0650852	0.782855	-0.353183	insig
MW0049205HN	HILIC_negative	Deltaline	Heterocyclic compounds	Heterocyclic compounds	542.2517	507.2832175	[M+Cl]-	C27H41NO8	3	707424	441728	-	-	-	C08679	3481358.3685	1593198.3055	2097481.7055	2992655.2605	3514772.693	4284421.21100001	6347911.338	4384203.0285	6539602.70949999	4873150.669	3636475.90200001	2857344.415	4363390.508	3607717.429	5438583.423	3423563.4555	2900152.874	3388743.7195	-	0.997731	0.0803314	0.753085	-0.409115	insig	1.1621	0.0647707	1.45499	0.541011	insig	1.8058	0.0036874	1.93204	0.950126	up
MW0049248HN	HILIC_negative	Dexamethasone phosphate	Organic acid and Its derivatives	Phosphoric acids	471.1499	472.1662333	[M-H]-	C22H30FO8P	3	312-93-6	9400	-	-	-	-	1211379.59900001	635234.291999999	932744.873499998	1270933.574	1121018.72350001	1170118.336	1188535.77950001	1449799.44400001	1973003.22100001	1750727.25600001	504085.687	454174.708500002	728660.529500001	475582.914000003	486931.863999998	1419294.715	1310714.6205	1313399.3925	-	1.60385	0.00224379	0.351749	-1.50738	down	1.61319	0.00840704	0.512333	-0.964845	down	1.41663	0.0443394	1.45653	0.542538	up
MW0052592HN	HILIC_negative	Equilin	Aldehyde,Ketones,Esters	Ketones	267.1447	268.14633	[M-H]-	C18H20O2	3	474-86-2	223368	-	-	-	-	31418362.215	11331938.432	39865507.085	27355161.9845	33834301.927	17821854.6845	19468570.7675	23991756.7455	26552510.606	19503755.7605	29181034.8835	28989393.0364999	30656092.4275001	30023401.9474999	35474216.5205	25329758.925	22531158.1155	26248621.483	-	1.44877	0.00208865	1.43773	0.523797	up	0.507745	0.690471	1.07315	0.101847	insig	0.725701	0.211236	0.746415	-0.42195	insig
MW0052613HN	HILIC_negative	(-)-Erinacine E	Alcohol and amines	Alcohols	431.2481	432.251189	[M-H]-	C25H36O6	3	178232-25-2	11743545	-	-	-	-	2296698.296	1834246.6245	1594777.409	2507676.058	2228329.399	1999365.5225	2478419.913	2159462.098	1625451.057	2078788.696	1412278.893	1629865.5335	1555196.871	1447464.2785	2081211.6755	1402140.335	1732810.531	1666758.5215	-	1.09908	0.0419792	0.785769	-0.347823	down	1.25715	0.0547643	0.776738	-0.364501	insig	0.0815915	0.913784	0.988507	-0.0166775	insig
MW0052793HN	HILIC_negative	Eicosapentaenoic acid	FA	FFA	301.2168	302.2245803	[M-H]-	C20H30O2	2	10417-94-4	446284	HMDB0001999	28364	6423	C06428	332544.2015	392998.729	333467.0115	348097.024	260094.5825	360059.431	277278.102	567482.314499999	728987.270999999	357678.1135	359951.966	750708.1535	682086.88	588409.018	458158.7195	317879.166	398863.2605	233839.493	ko01040	0.619221	0.347033	1.23907	0.30926	insig	1.44311	0.0277751	1.70304	0.768114	up	0.951592	0.210768	1.37445	0.458854	insig
MW0052880P	T3_positive	Farnesyl acetate	Aldehyde,Ketones,Esters	Esters	282.2408	264.2089302	[M+NH4]+	C17H28O2	3	4128-17-0	638500	HMDB0240268	-	-	-	228017.029000002	75108.3015000001	185154.1205	239051.263999997	206300.044999999	99953.4674999992	76751.555499999	106956.903500001	109671.731	103617.653000002	127227.074999999	142205.391499999	131382.4755	373199.328499997	229212.815999997	148232.740499999	120009.2905	114755.494500001	-	1.22617	0.0972923	2.01876	1.01347	insig	0.138489	0.809284	1.07454	0.103724	insig	1.42878	0.0396716	0.532278	-0.909748	down
MW0052901N	T3_negative	Desferal-iron(III)	Heterocyclic compounds	Heterocyclic compounds	612.2582	616.2883422	[M-H]-	C25H48FeN6O8	3	14836-73-8	16654917	HMDB0240270	-	-	-	78315.1585000002	25109.0395000002	67632.2490000001	59796.0689999996	69798.786	93114.1919999994	106051.201999999	78891.8139999994	111833.8285	147943.086999999	15986.8694999998	21448.7070000001	33114.6860000005	15593.7275	30021.2720000001	48717.3759999998	61510.8199999999	61996.9405000003	-	1.61824	0.00114831	0.215987	-2.21098	down	1.49069	0.0128209	0.386379	-1.37191	down	1.53567	0.0133962	1.7889	0.83907	up
MW0053478HN	HILIC_negative	Geniposidic acid	Organic acid and Its derivatives	Organic acid and Its derivatives	409.0894	374.1212971	[M+Cl]-	C16H22O10	3	27741-01-1	443354	HMDB0034942	-	-	-	4817286.07449999	1935134.3965	3866311.54849999	2092078.6015	4337368.76050001	4391582.70450001	2765862.3545	4307352.7385	3850870.98449999	4760126.534	1855103.10650001	1754792.63	2023545.822	1330382.7465	1653840.127	3428285.1195	3180599.64050001	2799847.16899999	-	1.58133	0.00159286	0.429256	-1.22009	down	1.39538	0.0446649	0.505489	-0.984249	down	0.648316	0.407216	1.17759	0.235839	insig
MW0053732HN	HILIC_negative	2,3-Dihydroxypropyl 2-[(octadec-9-enoyl)amino]ethyl hydrogen phosphate	Aldehyde,Ketones,Esters	Esters	478.2913	479.30119	[M-H]-	C23H46NO7P	3	-	53393982	-	-	-	-	21469050.3195	14081553.494	13328388.5755	17289478.9725	23133610.9995	23758240.6935	42325406.9054999	30886589.7755	44683262.745	32738383.2155	20205426.103	16832218.6975	17450329.693	15381252.418	26962792.3995	18468599.157	20096136.6525	15721538.8945	-	1.36245	0.0115953	0.555255	-0.848777	down	0.378372	0.609315	1.08432	0.11679	insig	1.85284	0.00774646	1.95283	0.965567	up
MW0053990HN	HILIC_negative	Pregn-4-ene-3,20-dione, 17-(acetyloxy)-	Aldehyde,Ketones,Esters	Esters	371.2285	372.2300596	[M-H]-	C23H32O4	3	302-23-8 | 17308-02-0	10156152	-	-	-	-	1086459.741	712894.7515	1011231.382	1146942.5575	1333082.526	915756.996500001	1087034.184	1069611.605	928933.821999999	844289.287	650772.5455	630067.9265	669027.3205	680933.109	751330.7815	870470.03	854105.069000001	884502.763	-	1.51262	0.00169065	0.697976	-0.51875	down	1.55582	0.0183007	0.639271	-0.645502	down	0.542949	0.457981	0.915892	-0.126751	insig
MW0054140N	T3_negative	NCGC00380859-01_C20H26O5_(5xi,6alpha,7beta)-6,11,12-Trihydroxy-7,20-epoxyabieta-8,11,13-trien-20-one	Alcohol and amines	Alcohols	345.1775	346.1780241	[M-H]-	C20H26O5	3	-	75411900	-	-	-	-	356082.2835	211691.269	225175.0995	285298.3605	281042.424	226087.882	476054.899500001	390838.380999999	353918.547499999	321063.1435	171901.26	220811.003	210354.1855	187943.372	283374.6345	193987.515	170308.188	231543.2985	-	1.25982	0.0238581	0.607696	-0.718578	down	1.07337	0.115866	0.790402	-0.339342	insig	1.09379	0.136995	1.30065	0.379235	insig
MW0054245N	T3_negative	Lactitol	Carbohydrates and Its metabolites	Sugars	325.1082	344.1318618	[M-H2O-H]-	C12H24O11	3	585-86-4	157355	HMDB0040937	75323	-	-	535789.665000001	362308.157	391208.8315	810280.959999999	401001.9545	537384.872	505179.3205	435444.461499999	556208.793500001	530627.3745	261935.290499999	271004.2705	371794.131499999	315548.6855	316571.486	358722.044	356889.1145	327092.777	-	1.5754	9.9478e-05	0.5992	-0.738892	down	1.37383	0.0802779	0.614597	-0.702288	insig	0.495327	0.887314	1.0257	0.0366033	insig
MW0054423HN	HILIC_negative	lucidenic acid A	Organic acid and Its derivatives	Organic acid and Its derivatives	457.2641	458.2668391	[M-H]-	C27H38O6	3	95311-94-7	14109375	HMDB0037611	-	-	-	193572.604	104907.4805	136595.941	175909.4305	263624.974	102662.9575	154286.6055	161035.2935	145341.869	173198.869	86644.9539999999	115133.0545	97399.946	68178.4685	145629.126	117320.8755	126596.882	122091.583	-	1.10206	0.0369788	0.696494	-0.521817	down	1.29796	0.05421	0.58653	-0.769722	insig	0.604406	0.389336	0.842118	-0.247905	insig
MW0054490P	T3_positive	LPA(18:3(6Z,9Z,12Z)/0:0)	GP	LPA	450.2606	432.2276907	[M+NH4]+	C21H37O7P	3	-	131821848	HMDB0114743	-	-	C00681	2916534.77050001	1054818.9145	1898709.12550002	1860578.6515	2004319.39799999	2807921.48600001	3492748.92600002	2184399.21800002	3397082.41950001	3287404.3225	3183038.17999999	2363915.59450001	4016443.64800001	4761261.98899999	7084018.08849997	2619981.74299999	2641285.91050001	2475042.36199998	ko00561,ko00564,ko01100,ko04080	0.762592	0.202347	1.41129	0.497017	insig	1.46639	0.041543	2.19915	1.13695	up	1.58087	0.0226379	1.55826	0.639932	up
MW0054819N	T3_negative	Mexicanolide	Terpenoids	Triterpene	467.21325	468.2148035	[M-H]-	C27H32O7	3	-	21596309	-	-	-	-	36766.7630000001	27116.9519999999	64483.9375000001	33399.2399999999	59532.2285000001	5423.39039999998	5423.39039999998	5423.39039999998	5423.39039999998	5423.39039999998	5423.39039999998	5423.39039999998	5423.39039999998	5423.39039999998	5423.39039999998	41348.19	33480.5854999999	37373.8909999999	-	-	-	-	-	-	1.85722	0.00646053	0.122535	-3.02873	down	2.09735	0.00646053	0.122535	-3.02873	down
MW0054841N	T3_negative	Methyl 3b-hydroxy-13(18)-oleanen-28-oate	Terpenoids	Triterpene	511.3734	512.3865603	[M-H]-	C33H52O4	3	-	131751694	HMDB0035267	-	-	-	28697.881	4720.615	9035.97900000001	15491.1375	8361.20950000008	20549.189	12458.819	17439.492	27728.6399999999	6938.54699999999	1527.28200000001	4683.36900000001	6953.41350000003	6390.05250000008	4910.41799999998	9229.81849999995	8568.17549999998	10468.9625	-	1.29343	0.0241505	0.28743	-1.79872	down	1.22495	0.119325	0.36896	-1.43847	insig	0.744638	0.514888	1.28365	0.360251	insig
MW0054949HN	HILIC_negative	Methylprednisolone hemisuccinate	Hormones and hormone related compounds	Hormones and hormone related compounds	473.2227	474.2253682	[M-H]-	C26H34O8	3	2921-57-5	16923	-	-	-	-	39991.283	44666.97	46907.2344999999	62657.0015	67540.0430000002	56275.0729999999	67791.5959999999	80481.2679999999	44133.6685	74221.9370000002	42137.4305	38375.4454999999	38484.7064999999	37472.3825	45478.5045	57468.6499999999	49598.5329999999	48824.6725000001	-	1.36565	0.018606	0.625414	-0.677116	down	1.18577	0.0895648	0.771495	-0.374271	insig	0.710662	0.186261	1.23357	0.302845	insig
MW0055079HN	HILIC_negative	Mometasone	Others	Medicine	425.1237	426.1364649	[M-H]-	C22H28Cl2O4	3	105102-22-5	441335	HMDB0014902	6970	-	C07816	488339.668	259934.515	334949.5335	564141.438500001	488644.715	316748.571	369978.327000001	519929.5125	274256.116499999	417141.961	103271.276	108634.2255	125160.4465	85253.5865	127556.5585	222919.4905	251419.241499999	211907.8175	-	1.61309	0.00272287	0.289705	-1.78734	down	1.83053	0.00443337	0.257431	-1.95774	down	0.587582	0.519164	0.888598	-0.170397	insig
MW0055459N	T3_negative	Oleamide	FA	FFA	297.293	281.2718649	[M+NH4-2H]-	C18H35NO	3	301-02-0	5283387	HMDB0002117	116314	-	C19670	69586.9590000003	58460.3004999993	80747.9909999991	106032.904499999	54781.4115000002	728547.035499999	155452.916500001	56523.3299999998	82392.4400000004	83757.8324999988	688867.764000003	545272.937000004	720020.013500005	206289.159000001	327002.488500002	426668.647	333329.964999992	342378.6595	-	1.06504	0.130121	2.24768	1.16844	insig	1.78048	0.0132874	6.72995	2.75059	up	1.00828	0.313657	2.99417	1.58216	insig
MW0056455N	T3_negative	[(2R)-1-octanoyloxy-3-phosphonooxypropan-2-yl] 10-methyldodecanoate	GP	PA	493.30405	494.3008557	[M-H]-	C24H47O8P	3	-	131822336	HMDB0115680	-	-	-	197155.343499998	60628.3350000001	122744.499	85849.9640000002	138154.931	315442.602	362427.0745	465387.641499998	327231.318500002	207537.114999999	152277.021	163878.330000001	213939.611999999	181359.559999999	365170.444500001	211217.763500001	311480.461500002	188643.334499998	-	1.00696	0.0674718	0.641602	-0.640249	insig	1.27187	0.0787079	1.78092	0.832623	insig	1.75782	0.00359531	2.77574	1.47287	up
MW0057412HN	HILIC_negative	Phosphatidylcholine(20:5/15:0)	GP	PC	764.5231	765.5308557	[M-H]-	C43H76NO8P	3	-	53479123	HMDB0008494	-	-	C00157	957763.694	372120.3335	726374.3725	422597.6735	489479.884	231512.7295	1925718.2335	1617088.1025	2156124.048	2493151.2035	842691.468499999	1214661.2015	898582.114	558517.2645	1130547.025	2764514.547	2490837.1745	1715816.6585	ko00564,ko00590,ko00592,ko01100	0.499156	0.126446	0.551427	-0.858758	insig	1.18173	0.0684427	1.56485	0.646024	insig	1.16837	0.0469257	2.83782	1.50478	up
MW0057427HN	HILIC_negative	PC(20:5(5Z,8Z,11Z,14Z,17Z)/20:4(5Z,8Z,11Z,14Z))	GP	PC	862.5097	827.5465058	[M+Cl]-	C48H78NO8P	3	-	52923373	HMDB0008509	-	-	C00157	10294.8895	13008.664	5230.3025	4619.34	10271.34	14962.3265	35003.151	8364.00649999999	19989.228	18712.4015	12176.84	13692.024	15548	15156.5175	13699.4465	7654.14250000001	9559.71599999999	10328.272	ko00564,ko00590,ko00592,ko01100	0.580161	0.291596	0.72423	-0.46548	insig	1.27509	0.0258566	1.61827	0.694457	up	1.59374	0.0699005	2.23448	1.15994	insig
MW0061346HN	HILIC_negative	Prostaglandin f1alpha	Hormones and hormone related compounds	Hormones and hormone related compounds	356.2534	356.2562744	[M-]-	C20H36O5	1b	745-62-0	5280939	HMDB0002685	28852	3503	C06475	1212689.907	344415.211	1128051.8715	690355.944999999	1087832.0035	255233.5605	313442.7465	618259.434	306969.7965	381141.544	192099.3325	226969.383	177077.893	336164.523	297439.0535	516929.584499999	512371.788	294164.8185	-	0.949507	0.121119	0.65585	-0.608562	insig	1.61901	0.0157243	0.275522	-1.85976	down	1.65621	0.030762	0.420099	-1.2512	down
MW0062212P	T3_positive	Prostaglandin A1 ethyl ester	Hormones and hormone related compounds	Hormones and hormone related compounds	364.26015	364.2613598	[M+]+	C22H36O4	1b	93464-24-5	12149511	-	-	-	-	228967.37	83106.0249999997	379219.084499997	223226.599	230001.015499999	454204.123500001	299724.651999999	522793.6485	674171.994499993	721686.642	130509.807499999	182102.796000001	84974.8629999998	229403.550499999	227920.025000001	255293.808999999	275347.019499999	183612.9365	-	1.43903	0.00634731	0.319882	-1.64439	down	0.470121	0.326582	0.74696	-0.420897	insig	1.53652	0.0121442	2.33511	1.22349	up
MW0062283HN	HILIC_negative	Prostratin	FA	Oxidized lipids	389.2033	390.2042388	[M-H]-	C22H30O6	3	60857-08-1	454217	-	-	-	C20197	770810.986499999	556967.025	594172.398	672846.697499999	642071.961500001	425659.291	740047.349500002	594310.5335	577527.491000001	531665.6605	376040.694999999	517486.010500001	496480.709999999	365709.918000001	630450.6815	400559.4065	438219.556	552050.471000002	-	0.740875	0.208945	0.831646	-0.265958	insig	1.34298	0.0259017	0.737184	-0.439903	down	0.790754	0.278107	0.886415	-0.173945	insig
MW0063623N	T3_negative	Sphingosine 1-phosphate(d19:1-P)	SP	SM	454.283	395.2800606	[M+CH3COO]-	C19H42NO5P	3	-	124202095	HMDB0060062	89522	-	-	446103.555499999	284344.403500001	317570.2685	333297.058000002	622682.129999998	951563.849999996	818661.327000005	1064185.68	1048098.22349999	1051185.002	219615.305	299799.268	282370.010000001	333447.541000002	524066.308500003	503471.485500002	349014.04	426731.103499999	-	1.56795	1.402e-05	0.33632	-1.57209	down	0.596397	0.41704	0.827994	-0.272307	insig	1.91388	9.47335e-05	2.46193	1.29979	up
MW0102812N	T3_negative	Iliren	FA	Oxidized lipids	377.14105	396.1606595	[M-H2O-H]-	C20H28O6S	3	71116-82-0	6435135	-	-	-	-	236492.5835	83185.8555000002	140712.2775	206168.137500001	199075.480500001	268198.022000002	348311.749999999	265256.4005	271870.801	285935.195999999	175124.752000001	123330.99	246083.638000001	123313.6485	218181.445000001	117447.122	131360.3005	101749.1135	-	1.31795	0.0073113	0.615485	-0.700205	down	0.152236	0.914586	1.02357	0.0336051	insig	1.57226	0.00967509	1.66303	0.73381	up
MW0102968HN	HILIC_negative	Trilostane	Bile acids	Bile acids	328.1858	329.1990938	[M-H]-	C20H27NO3	3	13647-35-3	656583	HMDB0015240	32260	-	C12580	1315087.338	724204.424	3144512.3605	2551903.679	2174426.5835	908267.659000001	1298406.9665	1126023.0455	1299942.6645	1181947.018	3037414.546	4926770.80599999	4206435.26900001	3217330.35	3953775.43249999	2225604.4585	2461252.929	1894042.157	-	1.62749	0.00107174	3.32641	1.73397	up	1.39506	0.0098522	1.95171	0.96474	up	1.06968	0.131314	0.586731	-0.769228	insig
MW0102976P	T3_positive	(3S,4aR,6aR,6bS,8aR,12aR,14R,14aR,14bS)-14-methoxy-4,4,6a,6b,8a,11,11,14b-octamethyl-1,2,3,4a,5,6,7,8,9,10,12,12a,14,14a-tetradecahydropicen-3-ol	Alcohol and amines	Alcohols	439.3876	456.3967311	[M+H-H2O]+	C31H52O2	3	268541-26-0	91895434	HMDB0035495	-	-	-	23773974.2230001	8563701.0185	23359756.121	18237411.1735	20966878.913	26534484.7025	48607678.3940001	31409389.291	64271604.1270001	31579697.8374999	9224221.90850002	11011471.1204999	21717220.6410001	12627520.5535	35846324.3995	21358709.129	16545507.8835	17760406.7784999	-	1.21638	0.034291	0.446766	-1.16241	down	0.182175	0.879429	0.952846	-0.0696845	insig	1.65046	0.0343223	2.13276	1.09272	up
MW0103271N	T3_negative	Cis-8,11,14,17-Eicosatetraenoic acid	FA	FFA	303.2335	304.2402304	[M-H]-	C20H32O2	2	2091-26-1	11722594	HMDB0002177	71488	-	-	114550.473499999	62589.1930000002	94965.7835	84905.2739999998	81065.4609999999	120991.5045	155672.989499999	146716.5785	168878.5755	159203.822999998	82678.9994999997	114512.063	146061.759499999	97168.225999999	132844.5875	139576.591000001	124100.79	126038.190000001	-	1.11861	0.0383601	0.762866	-0.390499	down	1.08752	0.0988073	1.3086	0.388022	insig	1.88331	0.000720506	1.71537	0.778521	up
MW0103320N	T3_negative	2',3'-Cyclic UMP	Nucleotide and Its metabolites	Nucleotide and Its metabolites	322.0443	306.0253024	[M+NH4-2H]-	C9H11N2O8P	3	40632-52-8	439715	HMDB0011640	28637	-	C02355	3050515.7075	917764.119999999	4716557.5735	3601523.891	6904784.6305	2506298.1235	2848244.435	2925160.2975	4639511.03449999	3292385.5225	7005972.76350002	8133154.82749999	8278296.98049999	6451693.959	13230831.101	5079473.203	5498129.80299999	5094644.63700001	ko00240,ko01100	1.52602	0.00885185	2.65859	1.41066	up	1.36415	0.0159079	2.24582	1.16725	up	0.0320947	0.595036	0.844744	-0.243414	insig
MW0103336N	T3_negative	2'-Deoxyadenosine 5'-triphosphate	Nucleotide and Its metabolites	Nucleotide and Its metabolites	490.9903	491.0008321	[M-]-	C10H16N5O12P3	3	1927-31-7	15993	HMDB0001532	16284	6303	C00131	423164.241	177370.493000001	288579.290499999	451480.535500001	440604.705500001	245909.825500001	355506.313999999	424042.362	280034.278999999	300837.6035	162088.7315	233226.646	297934.872999999	218106.585	227677.6545	308362.480499999	260693.134	299054.848500001	ko00230,ko01100,ko01232	1.11931	0.0429771	0.709091	-0.495957	down	1.13095	0.0737952	0.639476	-0.645037	insig	0.333916	0.591509	0.901825	-0.14908	insig
MW0103376HN	HILIC_negative	3'-O-Methylguanosine	Nucleotide and Its metabolites	Nucleotide and Its metabolites	296.0983	297.1073187	[M-H]-	C11H15N5O5	3	10300-27-3	135742509	HMDB0006038	70867	-	-	88181.5504999999	69737.7755	90053.4215	117968.806	99125.9064999999	109223.7355	82172.7680000002	93456.7374999999	121320.6315	119396.28	52840.1239999999	29948.7175	63403.0695	40625.4735	48846.4245	70741.504	63214.6060000001	80151.6224999998	-	1.52051	0.00037904	0.448396	-1.15715	down	1.60844	0.00190077	0.50673	-0.98071	down	0.838086	0.299565	1.13009	0.176443	insig
MW0103409N	T3_negative	5'-Xanthylate(2-)	Others	Others	409.039	362.0263651	[M+HCOO]-	C10H11N4O9P-2	3	-	23421208	HMDB0062755	-	-	-	1347284.1145	500234.774500001	811502.9665	1169881.6155	855132.5915	956684.6475	1089186.36	1203743.4875	1235982.3335	1390812.9345	392461.7	466302.391	1181950.178	730314.5695	858486.838000002	874025.541	698756.415	777413.0745	-	1.16091	0.0308137	0.617642	-0.695158	down	0.658725	0.33356	0.774869	-0.367975	insig	1.04612	0.1989	1.25456	0.327183	insig
MW0103434N	T3_negative	8-Hydroxydeoxyguanosine 5'-monophosphate	Nucleotide and Its metabolites	Nucleotide and Its metabolites	362.0515	363.0579995	[M-H]-	C10H14N5O8P	3	127027-50-3	135488904	HMDB0011670	-	-	C19968	656251.2215	460634.111499999	538037.5995	667630.308	657231.8835	605365.331499999	603377.7715	970539.336999998	489190.397999999	882319.0425	452112.471500001	329020.452999999	490935.8435	421675.807	552888.149	603215.3335	646055.038999998	563588.708000001	-	1.18439	0.0439946	0.632713	-0.660377	down	1.25041	0.0301914	0.753958	-0.407444	down	0.487538	0.303331	1.19163	0.252933	insig
MW0103490HN	HILIC_negative	CDP-ethanolamine	Nucleotide and Its metabolites	Nucleotide and Its metabolites	445.05215	446.0603816	[M-H]-	C11H20N4O11P2	3	3036-18-8	123727	HMDB0001564	16732	3538	C00570	116798.5045	72955.5680000004	58058.6784999998	136872.926999999	115500.966500001	68271.7179999997	94108.1525	84705.4169999999	73912.5540000004	84440.2319999999	39369.8619999998	53595.4445000008	51366.4644999999	31206.4815000001	42664.7895000002	60254.2535000005	53562.7989999996	64489.0154999993	ko00564,ko01100	1.52484	0.00028704	0.538191	-0.89381	down	1.65219	0.0165928	0.436243	-1.1968	down	0.6497	0.277742	0.810574	-0.302985	insig
MW0103552N	T3_negative	Edoxudine	Nucleotide and Its metabolites	Nucleotide and Its metabolites	255.0891	256.1059217	[M-H]-	C11H16N2O5	3	15176-29-1 | 69264-36-4	66377	-	-	-	-	1217262.18900001	359579.287999999	897181.545999998	918810.967499997	888678.043499995	1099867.8815	1208308.8935	1142823.20999999	1510588.7535	1249357.12449999	371511.967000001	416795.512499999	657720.689499999	413680.275499999	572541.746499999	580247.228000003	521195.3605	537115.246	-	1.59763	4.72527e-05	0.391607	-1.35252	down	1.1617	0.0535606	0.568082	-0.815829	insig	1.30983	0.0482061	1.45064	0.536693	up
MW0103571N	T3_negative	GDP-D-rhamnose	Nucleotide and Its metabolites	Nucleotide and Its metabolites	610.0589	589.0822393	[M+Na-2H]-	C16H25N5O15P2	3	-	135398578	HMDB0001499	17661	6283	C03117	129650.56	50620.227	196239.0285	212212.181	215997.929	110151.1805	103706.5405	90668.5035000002	114384.6945	98118.3539999999	306411.316500001	282054.777	375280.136499999	357073.0105	465585.930999999	145005.0645	149570.241	157851.559	ko00051,ko00520,ko01100,ko01250	1.65339	0.00120228	3.45513	1.78874	up	1.47373	0.00237814	2.21991	1.1505	up	0.824726	0.143596	0.642496	-0.638241	insig
MW0103593N	T3_negative	9-[(3S,4S,5R)-3,4-dihydroxy-5-(hydroxymethyl)oxolan-2-yl]-1H-purin-6-one	Nucleotide and Its metabolites	Nucleotide and Its metabolites	267.0741	268.0807696	[M-H]-	C10H12N4O5	2	-	135992491	HMDB0003040	705435	3022	-	35929044.3370001	12889059.1145	44885076.935	29312347.684	38813172.6640002	21098538.881	24279256.8605	29115408.5749999	28961930.5015	23396514.2845	32443094.0679999	30800690.0685	34404479.4869999	37200680.0590001	40351840.9339999	22826756.536	27371003.8485001	27265412.928	-	1.42267	0.00321762	1.38115	0.465867	up	0.527935	0.661476	1.08263	0.114542	insig	0.603969	0.278059	0.783864	-0.351325	insig
MW0103633N	T3_negative	Nicotinate mononucleotide	Nucleotide and Its metabolites	Nucleotide and Its metabolites	394.0548	336.0484432	[M+CH3COO]-	C11H15NO9P+	3	321-02-8	121992	HMDB0001132	15763	6026	C01185	149702.7035	40478.194	84414.4369999997	159768.111	123694.8195	155198.8095	151147.73	183351.921	177097.269	219378.8305	100798.0825	113235.2565	278327.273	194945.9295	221916.7545	122089.387	109447.8475	127138.6485	ko00760,ko01100,ko01240	0.123104	0.901964	1.02601	0.0370437	insig	0.973585	0.123398	1.62926	0.704219	insig	1.29534	0.0389713	1.58796	0.667175	up
MW0103639HN	HILIC_negative	Orotidylic acid	Nucleotide and Its metabolites	Nucleotide and Its metabolites	402.9944	368.0256964	[M+Cl]-	C10H13N2O11P	3	2149-82-8	160617	HMDB0000218	15842	5228	C01103	59129.3394999999	40573.953	51175.3529999998	86294.962	75928.5894999999	80304.5165	89696.52	65074.2705	65749.7489999996	69310.0275	126394.525	131689.647	180881.81	127821.7785	162316.7355	61134.7124999999	75514.1445	74994.0524999999	ko00240,ko01100,ko01240	1.56191	0.00134497	1.96983	0.978074	up	1.72379	0.000403099	2.32865	1.21949	up	0.932702	0.274529	1.18215	0.241418	insig
MW0103839HN	HILIC_negative	Tiopronin	Amino acid and Its metabolites	Amino acid derivatives	325.048	163.0303139	[2M-H]-	C5H9NO3S	3	-	5483	-	-	-	C73708	3825.1296	3825.1296	3825.1296	32195.1305	3825.1296	24672.707	29167.67	19125.648	23509.467	3825.1296	35693.9995	37375.452	41817.436	34882.107	63074.6384999999	39337.8609999999	41272.694	40590.7324999999	-	1.13148	0.0115217	2.12206	1.08546	up	1.61895	0.00275037	4.48133	2.16393	up	1.20267	0.180728	2.11179	1.07846	insig
MW0103954HN	HILIC_negative	(Aminomethyl)phosphonic acid	Organic acid and Its derivatives	Organic acid and Its derivatives	221.0127	111.0085301	[2M-H]-	CH6NO3P	3	-	14017	HMDB0240707	-	-	C11033	50396804.142	36259144.6740001	37078262.3825	48728706.045	47385135.8715001	38752391.7105	32668211.6589999	41734715.4305	35199395.3695001	37426899.5025	30583830.398	29132218.822	32970626.225	27472024.243	32145523.152	36534061.3535	34691911.3985	34008381.1665	-	1.33385	0.00853746	0.819802	-0.286652	down	1.66397	0.00864767	0.69277	-0.529551	down	1.28033	0.0917189	0.845046	-0.242899	insig
MW0105068N	T3_negative	Indol-3-yl sodium phosphate	Benzene and substituted derivatives	Benzene and substituted derivatives	425.0349	256.9829801	[2M-H]-	C8H6NNa2O4P	3	3318-43-2	76830	-	-	-	-	888538.425	560802.071	829187.975499999	708218.648000001	845577.301000001	823326.860500001	888773.067499999	1043721.357	1066416.4015	1017853.0225	484331.203500001	468361.21	701870.7405	614508.4525	627212.341499999	784996.259500001	703979.476499999	711011.5755	-	1.5079	0.000341864	0.598395	-0.740831	down	1.21028	0.0381715	0.755751	-0.404017	down	1.36711	0.0306147	1.26296	0.336814	up
MW0105234HN	HILIC_negative	4-Hydroxyisoleucine	Amino acid and Its metabolites	Amino acid derivatives	206.1022	147.0895433	[M+CH3COO]-	C6H13NO3	3	781658-23-9	2773624	-	-	-	-	85093.4779999998	51678.6115	62611.8525000001	87319.8115000006	91261.4130000004	86636.1895000002	87479.3119999999	78852.0855000003	84023.295	71347.6219999999	47436.6605000001	54396.4729999997	79334.9404999996	65865.7705000001	60125.8745000002	65598.0069999996	72841.0890000001	62612.1130000001	-	1.25402	0.0161457	0.752218	-0.410777	down	0.87951	0.178441	0.812667	-0.299264	insig	0.667363	0.498284	1.08036	0.111512	insig
MW0105344N	T3_negative	6-Aminopenicillanic acid	Organic acid and Its derivatives	Organic acid and Its derivatives	261.05555	216.056863	[M+HCOO]-	C8H12N2O3S	3	-	11082	HMDB0060618	16705	-	C02954	75173.466	23783.355	78357.183	71251.4749999999	133962.326	43009.2289999999	48848.5379999999	42820.4075	50926.4785	56907.3689999999	194507.542	200004.2005	291731.33	197939.9755	273292.0745	84375.5404999998	63302.1694999999	99337.9084999999	-	1.65236	0.00086387	4.77286	2.25485	up	1.61653	0.000533656	3.02586	1.59734	up	0.811062	0.185343	0.633972	-0.657508	insig
MW0105416HN	HILIC_negative	Acetyl citrate	Organic acid and Its derivatives	Organic acid and Its derivatives	293.049	234.0375674	[M+CH3COO]-	C8H10O8	3	-	54454045	HMDB0059808	-	-	-	194467.816500001	158445.64	171513.916	149390.027	156461.912	201995.2885	157556.412	233384.7845	151889.291	214628.533	136206.9715	143563.536500001	118505.585	136262.915	125115.9705	187706.860000001	184791.5195	189511.3565	-	1.36143	0.0176337	0.687531	-0.540502	down	1.58757	0.00879693	0.794498	-0.331885	down	0.727933	0.199447	1.15558	0.208617	insig
MW0105496P	T3_positive	Alanylarginine	Amino acid and Its metabolites	Small Peptide	245.14885	245.1487896	[M+]+	C9H19N5O3	3	-	9964828	HMDB0028681	-	-	-	2884605.6335	1916216.4215	2266142.0295	3155530.584	3450310.9035	2854514.698	3050142.6705	3359473.5655	2383398.0915	2988373.54	1531218.811	1645303.972	2420100.877	1727957.197	1903992.142	2022198.406	1993254.0685	1957210.2565	-	1.45769	0.00126768	0.630543	-0.665332	down	1.37632	0.0320072	0.674958	-0.56713	down	0.372951	0.573628	1.07044	0.0982024	insig
MW0105615P	T3_positive	2-Aminoadipic acid	Organic acid and Its derivatives	Organic acid and Its derivatives	162.0748	161.0688079	[M+H]+	C6H11NO4	2	-	469	HMDB0302754	-	-	C00956	92577987.67	56061046.8515	76846325.293	97176591.7234999	92378833.393	82963201.677	89806521.2375	73219482.1995	81778909.7155	91235321.2949999	60765591.6205001	69729710.4565	73388600.6399999	67463292.239	80395788.14	71273612.681	77860542.517	76696818.267	ko00310,ko01100,ko01210,ko01230	1.23539	0.0187218	0.839475	-0.25244	down	0.828687	0.180117	0.84749	-0.238731	insig	0.273622	0.92669	1.00955	0.013709	insig
MW0105652P	T3_positive	Arg-Gln-Arg	Amino acid and Its metabolites	Small Peptide	459.2799	458.2713644	[M+H]+	C17H34N10O5	3	-	10226357	-	-	-	-	16429574.7700001	10067232.4455	10995673.4105	21391524.2775	12953250.7509999	12071270.4309999	14468294.1295001	16589627.4865	10769681.7865	14746654.9415	8241069.61549997	9430133.90099997	12170364.192	8469668.34600001	10717233.218	10046528.4465	12397339.798	12016345.9920001	-	1.2611	0.0166704	0.714227	-0.485546	down	1.23672	0.0921809	0.682494	-0.551113	insig	0.160174	0.79175	0.95557	-0.0655665	insig
MW0105653P	T3_positive	Arg-Gln-Lys	Amino acid and Its metabolites	Small Peptide	430.2639	430.2652164	[M+]+	C17H34N8O5	3	-	10455368	-	-	-	-	235439.413	221513.495999999	116321.3145	99318.7170000002	150420.896	123521.287	566439.055999998	115959.2315	230189.1135	208519.7515	68618.3155000002	36851	118780.47	44665.8304999999	49919.4780000001	73048.4959999999	95600.4370000002	104690.9225	-	1.36067	0.0877001	0.256169	-1.96483	insig	1.53634	0.0171933	0.387399	-1.36811	down	0.840185	0.377858	1.51228	0.596727	insig
MW0105885HN	HILIC_negative	Aspartylalanine	Amino acid and Its metabolites	Small Peptide	203.0631	204.0746216	[M-H]-	C7H12N2O5	3	13433-02-8	5491963	HMDB0028746	-	-	-	9966179.21150002	4862309.11800002	6441589.5385	9991201.31849996	10190490.0185	8991645.24599998	12909547.056	11681095.257	10007697.797	11216804.362	5656025.43649999	5993847.72199999	9365358.33649997	5903989.93599998	8474699.76849996	7639643.41650003	7552602.81500003	6605119.77900004	-	1.34906	0.00541936	0.645794	-0.630853	down	0.502345	0.397499	0.853858	-0.227932	insig	1.19069	0.0807114	1.32218	0.402921	insig
MW0106016N	T3_negative	BayCysLT2	Organic acid and Its derivatives	Organic acid and Its derivatives	588.258	589.2675674	[M-H]-	C34H39NO8	3	712313-33-2	53394034	-	-	-	-	55144.0539999997	19107.5980000001	52879.8814999999	63895.4880000001	46677.8650000005	61170.6064999999	71715.5670000007	54854.7635000011	82921.6214999998	99298.0799999999	23297.6655000004	43817.9660000001	58998.9014999994	38754.1320000003	62095.6449999998	43475.9640000004	40138.0445000003	37289.9474999999	-	1.15848	0.0276687	0.613482	-0.704906	down	0.0331887	0.841502	0.954815	-0.0667061	insig	1.33097	0.0428726	1.55639	0.6382	up
MW0106189P	T3_positive	Creatinine	Organic acid and Its derivatives	Organic acid and Its derivatives	114.0613	113.0589119	[M+H]+	C4H7N3O	1b	60-27-5	588	HMDB0000562	16737	8	C00791	537359.396500001	372803.370500001	489469.7735	665478.819500001	758955.8255	526248.833000002	413494.851000001	432337.415500001	146730.8235	567368.44	160481.354	347117.494	246721.054	147023.49	477406.3335	427599.226999999	533270.2175	369261.976	ko00330,ko01100	0.689338	0.179807	0.660897	-0.597503	insig	1.41394	0.0135695	0.488214	-1.03441	down	1.08044	0.177502	0.738715	-0.436911	insig
MW0106352HN	HILIC_negative	3-[[(2R)-2-hydroxy-3,3-dimethyl-4-phosphonooxybutanoyl]amino]propanoicacid	Organic acid and Its derivatives	Organic acid and Its derivatives	358.0906	299.0770037	[M+CH3COO]-	C9H18NO8P	3	-	131	HMDB0001016	15905	-	-	10476999.4910001	4007126.203	9066855.02750002	8852299.90100001	7723163.78400001	7746457.91700001	8341104.52500001	7686763.64550001	8740673.6135	10856154.199	4830548.98200001	4646978.43699999	7287596.5415	4559734.5945	5311714.47	5636194.269	6058659.69	5714994.4395	-	1.47873	0.00255696	0.614154	-0.703327	down	1.07911	0.069701	0.663816	-0.591145	insig	0.535403	0.619144	1.08086	0.112183	insig
MW0106378N	T3_negative	D-erythro-1-(Imidazol-4-yl)glycerol 3-phosphate	Organic acid and Its derivatives	Organic acid and Its derivatives	259.0058	238.0354732	[M+Na-2H]-	C6H11N2O6P	3	36244-87-8	440431	HMDB0012208	17805	-	C04666	36953795.98	48840020.7015	21465886.2335	46370994.09	39995397.84	68728733.4825	56346287.6635	56733221.665	49250083.335	65038394.625	34251881.022	26797814.6955	34751119.791	25812557.2815	28605793.765	45029874.2125	49924880.887	44001314.081	ko00340,ko01100,ko01230	1.605	0.000267601	0.507331	-0.979	down	0.938067	0.151583	0.775821	-0.366204	insig	1.54538	0.0099729	1.52922	0.612795	up
MW0106600P	T3_positive	2-[[(2S,3S)-2-[acetyl(methyl)amino]-3-methylpentanoyl]amino]-N-[(2S,3R)-3-hydroxy-1-[[4-methyl-1-(2-methyloxiran-2-yl)-1-oxopentan-2-yl]amino]-1-oxobutan-2-yl]-3-methylpentanamide	Heterocyclic compounds	Heterocyclic compounds	555.3748	554.3679502	[M+H]+	C28H50N4O7	3	-	88284584	-	-	-	-	852560.432000003	300219.562500002	418040.608000001	480276.379500001	425754.496499998	1135943.40600001	1308158.12850001	1358316.675	862608.017999998	1241260.948	219671.553999999	293593.647000001	346492.4445	344246.577	293921.335999999	361596.5705	395285.661500001	410790.122499999	-	1.64182	0.000329646	0.253615	-1.97929	down	1.27235	0.105589	0.60477	-0.725541	insig	1.82935	0.000714087	2.38459	1.25374	up
MW0106629N	T3_negative	HMB-Val-Ser-Leu-VE	Benzene and substituted derivatives	Benzene and substituted derivatives	504.2824	505.2788008	[M-H]-	C26H39N3O7	3	862891-04-1	11752486	-	-	-	-	163838.7675	85414.4634999999	100019.9695	171106.428999999	123802.0335	111685.0885	143409.0475	164703.437	115104.374	129721.2955	74829.5659999998	98163.5160000005	106605.126	95946.2075000001	102590.48	103684.3915	82221.7145000004	101263.658	-	1.28917	0.014593	0.719407	-0.475119	down	1.07998	0.123609	0.742236	-0.43005	insig	0.224333	0.840951	1.03173	0.0450692	insig
MW0106817N	T3_negative	Gln-Leu	Amino acid and Its metabolites	Small Peptide	258.1458	259.1532063	[M-H]-	C11H21N3O4	2	-	44232492	-	-	-	-	134302.1275	18330.594	194855.799	118483.9185	50806.7745	19930.9785	3666.1188	3666.1188	3666.1188	3666.1188	248691.1085	266428.388499999	417595.576000001	275709.0105	338144.6545	104759.4135	101776.8805	118585.35	-	1.64364	0.000566326	44.7044	5.48234	up	1.4735	0.00158407	2.99271	1.58145	up	1.84322	0.036322	0.0669444	-3.90089	down
MW0106942HN	HILIC_negative	Glutamylasparagine	Amino acid and Its metabolites	Amino acids	242.07985	261.0960853	[M-H2O-H]-	C9H15N3O6	3	36314-37-1	13655621	HMDB0028814	-	-	-	7227024.54000004	2962122.89049998	6045585.538	7237743.00350001	6565177.06100004	6083106.8575	6332812.45350002	6598415.26850004	9637463.39350006	7169368.175	4450748.34099999	4207188.29500001	5866926.77550002	4285136.00300001	5963915.25149998	5780787.93400002	5736744.00399999	5329466.56550001	-	1.2828	0.0235735	0.6916	-0.53199	down	0.517974	0.280631	0.824762	-0.27795	insig	0.864843	0.291779	1.19254	0.25404	insig
MW0107187HN	HILIC_negative	Glyoxylic acid	Organic acid and Its derivatives	Organic acid and Its derivatives	133.0145	74.00039396	[M+CH3COO]-	C2H2O3	3	298-12-4	760	HMDB0000119	16891	3213	C00048	3458872.71499999	2411288.859	3125548.974	3543693.873	3634686.87099999	3642468.585	3876048.37150001	3581249.0695	3657639.1705	4061134.44099999	1679629.7255	1845020.6195	2191110.9845	1535030.8305	1669919.388	2721153.1995	2751334.5165	2519156.229	ko00230,ko00232,ko00260,ko00330,ko00630,ko01100,ko01200	1.65833	1.2246e-06	0.474038	-1.07692	down	1.7551	0.00120275	0.551543	-0.858454	down	1.26565	0.0764706	1.1635	0.21847	insig
MW0107278P	T3_positive	His-Tyr-Arg	Amino acid and Its metabolites	Small Peptide	475.2435	474.2339162	[M+H]+	C21H30N8O5	3	-	44544377	-	-	-	-	1314991.533	907373.053999999	1059114.8085	1576548.643	1637123.7055	1300506.364	1733608.142	1943851.4585	1276636.972	1642381.522	584619.532500001	998885.522500001	861916.5775	880183.739999999	857148.533	988628.182499999	965164.0305	958549.669499999	-	1.47917	0.00211213	0.529665	-0.916849	down	1.42945	0.0273208	0.643981	-0.63491	down	0.84479	0.18146	1.21583	0.281939	insig
MW0107334P	T3_positive	L-Histidine	Amino acid and Its metabolites	Amino acids	156.0753	155.0694766	[M+H]+	C6H9N3O2	1a	71-00-1	6274	HMDB0000177	15971	21	C00135	9185574.532	5344665.161	7305218.6675	9445384.8935	8064056.109	8774884.0385	10540881.267	14225296.2335	11927492.113	10693409.9225	13541907.1515	7772583.356	18973428.413	14800898.8955	7548759.217	6731684.5275	7372596.2155	7178002.9445	ko00340,ko00410,ko00470,ko00970,ko01100,ko01230,ko02010	0.159859	0.605368	1.1153	0.157435	insig	1.10964	0.10009	1.59201	0.670852	insig	1.4362	0.0211928	1.42743	0.513417	up
MW0107420HN	HILIC_negative	Ibandronic Acid	Organic acid and Its derivatives	Organic acid and Its derivatives	318.095	319.0949762	[M-H]-	C9H23NO7P2	3	114084-78-5	60852	HMDB0014848	-	-	-	151471.312500001	68933.8934999996	111270.386	132841.5115	136501.621000001	131938.382	125796.677000001	97001.0485000005	193675.439000001	134032.5665	77766.415	100964.8885	72976.2235000003	82473.3130000002	59310.1289999998	109166.676	115760.164	65859.4429999999	-	1.38885	0.0175673	0.576591	-0.79438	down	1.30717	0.0416729	0.654707	-0.611079	down	0.771695	0.466873	1.13548	0.183301	insig
MW0107439P	T3_positive	Ile-Glu-Lys	Amino acid and Its metabolites	Small Peptide	389.2383	388.2321849	[M+H]+	C17H32N4O6	3	-	145456136	-	-	-	-	2269771.672	899909.903499999	2163399.478	2764736.23149999	2264483.202	1361495.57400001	1524444.6675	2980247.3525	2114530.059	2069959.57249999	1368330.3075	927576.721000001	179981.98069999978	1522259.059	1470652.23450001	1404020.344	1554286.51599999	1691195.7955	-	0.883894	0.0425066	0.544123	-0.877996	insig	1.014	0.0414733	0.527759	-0.922048	down	0.146987	0.886094	0.969927	-0.0440516	insig
MW0107719P	T3_positive	Leu Glu	Amino acid and Its metabolites	Small Peptide	243.1333	278.1477866	[M+H-H2O]+	C11H22N2O6	3	-	22820363	-	-	-	-	2463292.989	1777371.483	1696825.61199999	2318339.321	2695217.58	3275865.651	3218418.607	2353796.94600001	2673687.16750001	2745423.13549999	1664889.21150001	1957373.14	2482983.923	1463064.287	1625337.19250001	1871317.44050001	1794874.422	1712360.3095	-	1.41702	0.00365804	0.644391	-0.633992	down	0.890344	0.221782	0.839522	-0.25236	insig	1.51413	0.0351401	1.30282	0.381633	up
MW0107729P	T3_positive	Leu-Ile-Ile	Amino acid and Its metabolites	Small Peptide	358.2697	357.2627568	[M+H]+	C18H35N3O4	3	-	145456448	-	-	-	-	4610887.77950001	1930267.387	3132636.5435	2672189.2885	4458434.68950002	1706463.112	2223193.06199999	3397702.2445	1745748.1565	1892330.7315	1145531.0205	1122081.0275	1377687.369	1817764.412	2100412.8475	1851940.6435	2318323.83700001	1983064.791	-	0.942911	0.110068	0.689756	-0.535842	insig	1.52427	0.0197445	0.450089	-1.15172	down	1.37066	0.0973434	0.652533	-0.615877	insig
MW0108006P	T3_positive	Lys-Ile-Arg	Amino acid and Its metabolites	Small Peptide	415.2899	415.2907028	[M+]+	C18H37N7O4	3	-	145456682	-	-	-	-	1060324.53799999	1081568.86800001	740957.782500003	1228561.21	1144843.3735	108759.8583000002	822132.959000001	1374216.0195	716772.122500001	1064346.984	1044640.407	554645.896999999	543799.291500001	704769.357500004	700503.514500004	875026.662000002	1004910.7445	771445.950500001	-	0.130374	0.656538	0.86837	-0.203618	insig	1.38257	0.0239994	0.675073	-0.566884	down	0.864992	0.345922	0.777403	-0.363266	insig
MW0108101N	T3_negative	Lys-Lys	Amino acid and Its metabolites	Small Peptide	273.19355	274.2004908	[M-H]-	C12H26N4O3	1a	13184-13-9	128837	HMDB0028956	-	-	-	205735.6265	163946.472	213040.94	246309.672	228191.826	125597.475	141706.579	124409.9875	113911.819	109102.168	218558.343	107210.264	314386.9055	168929.3835	190679.8085	187493.6945	184260.148	189215.951	-	1.08279	0.0855327	1.62635	0.70164	insig	0.32148	0.76593	0.94565	-0.0806213	insig	1.9681	0.00156059	0.581455	-0.782262	down
MW0108125N	T3_negative	Mauritine A	Benzene and substituted derivatives	Benzene and substituted derivatives	634.3341	575.3107696	[M+CH3COO]-	C32H41N5O5	3	38478-72-7	11353668	HMDB0029338	-	-	-	32713.6790000002	19150.5864999999	34561.9644999998	25475.3309999998	18017.6674999999	13760.2550000001	12828.0950000001	15073.551	18920.7394999999	23701.1684999999	34854.8675	49288.7099999999	23126.4315000001	34255.9855	75850.4954999999	22654.2225000001	18874.4234999999	25309.6404999998	-	1.37124	0.0413261	2.5791	1.36687	up	1.13392	0.130433	1.67317	0.742581	insig	1.33647	0.0561876	0.64874	-0.624288	insig
MW0108819HN	HILIC_negative	N-lactoyl-Tryptophan	Tryptamines,Cholines,Pigments	Tryptamines	275.1031	276.1110071	[M-H]-	C14H16N2O4	3	-	131770415	HMDB0062178	-	-	-	7244302.55950001	4969016.573	3651523.17499999	6685955.55250001	6887360.19449999	8464147.21650002	10963895.4175	5879757.128	8740789.324	7889927.79650001	6301082.8735	5466887.33800001	8118700.452	4248477.31600001	7862394.789	6274770.472	6114944.699	5603701.616	-	0.931157	0.106974	0.762963	-0.390315	insig	0.289985	0.621963	1.08694	0.120274	insig	1.51548	0.0475942	1.42463	0.510588	up
MW0109002N	T3_negative	Ophthalmic acid	Amino acid and Its metabolites	Small Peptide	288.1202	289.1273855	[M-H]-	C11H19N3O6	3	495-27-2	7018721	HMDB0005765	84058	-	-	761278.5005	530277.480999999	724945.2095	571863.208	611604.3485	397977.284999999	506793.9995	596169.924499999	497627.936	534637.2195	676188.617500002	542283.285999999	693215.202	644945.1825	771837.2805	670946.8155	664699.882999998	639713.086500001	-	1.26842	0.0123975	1.31394	0.393894	up	0.408866	0.669602	1.04016	0.0568012	insig	1.47409	0.0438858	0.791635	-0.337093	down
MW0109026HN	HILIC_negative	Oxiglutatione	Amino acid and Its metabolites	Small Peptide	611.1432	612.1519621	[M-H]-	C20H32N6O12S2	1a	27025-41-8	65359	HMDB0003337	17858	6893	C00127	421727.648499999	213435.913	334843.6555	470277.355500003	338702.36	222713.323	186161.343500001	299963.384999999	214337.434	266924.746	175464.7065	181603.616500002	237708.0675	226494.243999999	271906.327500002	213581.937499999	236029.243499999	222000.829000001	ko00480,ko01100,ko01240	0.387485	0.494551	0.918559	-0.122556	insig	1.37198	0.031711	0.614494	-0.702529	down	1.46154	0.0532012	0.668976	-0.579973	insig
MW0109254N	T3_negative	Phosphoenolpyruvate	Organic acid and Its derivatives	Phosphoric acids	212.9802	167.982375	[M+HCOO]-	C3H5O6P	1a	138-08-9	1005	HMDB0000263	-	-	C00074	449609.293	310901.846	463128.597	483137.135	310834.639	591898.494	399442.653	647889.961499999	485172.9125	480153.0985	233921.278	362548.212	225212.4045	200441.586	195342.137	420627.7005	351100.536	278809.3375	ko00010,ko00020,ko00400,ko00440,ko00620,ko01100,ko01200,ko01230,ko01240	1.49964	0.00122391	0.467437	-1.09716	down	1.51108	0.0121355	0.603419	-0.728767	down	1.11669	0.0796774	1.29091	0.36839	insig
MW0109261N	T3_negative	L-Tryptophan, N-[[(6-deoxy-alpha-L-mannopyranosyl)oxy]hydroxyphosphinyl]-L-leucyl-	Heterocyclic compounds	Heterocyclic compounds	602.2179	543.1981815	[M+CH3COO]-	C23H34N3O10P	3	-	46782752	-	-	-	-	552296.069999994	690257.807000008	450364.283000002	657241.749500006	524025.242	637780.115000005	1976611.31699998	683314.246499994	414317.584499996	798035.859500006	731560.019999996	1336531.26249999	878654.559999997	857145.3665	1696152.007	585543.151999997	429561.062000001	427271.214999995	-	0.558143	0.567507	1.21951	0.286297	insig	1.47913	0.0421174	1.9136	0.93629	up	0.824578	0.30347	1.56916	0.649993	insig
MW0109275N	T3_negative	Piperacillin	Others	Medicine	516.1569	517.1631191	[M-H]-	C23H27N5O7S	3	66258-76-2	43672	HMDB0014464	8232	-	C14034	94122.3985000003	55640.8334999999	59822.556	97465.5965000001	71530.3095	89695.462	69513.1180000001	92312.6805000001	99996.638	113076.3305	44288.1644999999	38289.683	43985.3245000001	33945.6755	34018.004	47350.6755	50590.1944999999	69840.1779999999	-	1.62395	0.000934677	0.418703	-1.256	down	1.71238	0.0110561	0.513831	-0.960635	down	1.08571	0.163774	1.2272	0.295367	insig
MW0109523N	T3_negative	Raltitrexed	Others	FDA	493.0971	458.1260053	[M+Cl]-	C21H22N4O6S	3	112887-68-0	135400182	HMDB0014438	-	-	-	52050.2055	19860.6465	36926.404	63236.2624999999	35333.061	62436.5415	73325.9595	77617.6999999999	82039.8425000001	63602.8394999999	59816.5694999999	52584.3335	90557.0314999999	90751.9234999999	91429.3784999999	41875.958	60672.6935	42124.489	-	0.249247	0.600239	1.07274	0.101304	insig	1.38658	0.0144125	1.85693	0.892918	up	1.58156	0.0111913	1.73101	0.791614	up
MW0109526P	T3_positive	Ramiprilat	Amino acid and Its metabolites	Amino acid derivatives	411.1884	388.1998221	[M+Na]+	C21H28N2O5	3	-	5464096	HMDB0060579	77363	-	-	463929.387	139369.843	375685.6725	535188.542999999	640979.819499999	236785.256	318469.894000001	272914.595	407471.5085	327814.0795	614013.308000001	479516.976	615210.3835	648135.549000001	794842.266999999	378689.4115	248782.385	384701.302	-	1.51687	0.00127042	2.01587	1.0114	up	1.02864	0.0862762	1.46241	0.548348	insig	0.52054	0.245013	0.72545	-0.463052	insig
MW0109722N	T3_negative	S-Formylglutathione	Amino acid and Its metabolites	Small Peptide	354.0727	335.0787207	[M+F]-	C11H17N3O7S	3	50409-81-9	189122	HMDB0001550	16225	3469	C01031	17823195.581	7634861.09400001	12314507.5205	13397080.015	19340182.906	19352763.389	15552027.926	15296295.65	20226335.1355	20244672.901	12340680.995	8989360.54800001	14046622.555	9380976.46450001	12578075.388	16246726.9115	14608773.2125	16600841.212	ko01100	1.43586	0.00213171	0.632341	-0.661225	down	0.578461	0.298212	0.813159	-0.29839	insig	1.14833	0.137975	1.28595	0.362834	insig
MW0110047P	T3_positive	Tropate	Organic acid and Its derivatives	Organic acid and Its derivatives	149.0581	166.0629942	[M+H-H2O]+	C9H10O3	3	552-63-6	10726	HMDB0062590	30765	-	C01456	15768051.7015	9099689.57999999	11245843.917	14743264.671	14033892.7165	12421432.542	15239442.0095	14981226.416	14810284.4705	14818631.3585	10898117.8385	10660710.8935	14090699.92	11817006.9	11184892.417	11573358.7305	11493326.9995	10871527.203	-	1.31269	0.0101599	0.811548	-0.301251	down	0.531006	0.399274	0.903849	-0.145846	insig	0.842472	0.314116	1.11373	0.155405	insig
MW0110058P	T3_positive	Trp-Gln-Arg	Amino acid and Its metabolites	Small Peptide	489.2587	488.2495663	[M+H]+	C22H32N8O5	3	-	145458337	-	-	-	-	7085692.3065	2773318.82	5013163.47500001	6877709.06399999	7188937.9715	6938241.58499999	7964142.1615	8328722.82849998	6587443.20550002	7511087.84349999	3313835.431	3405068.0195	5301067.6495	3333613.11050001	3942180.45	4247711.1685	4869184.7235	5062461.90600002	-	1.56538	9.83602e-05	0.516902	-0.952037	down	1.03203	0.0881497	0.666778	-0.584722	insig	1.02769	0.123339	1.28995	0.367315	insig
MW0110068P	T3_positive	Trp-Leu-Arg	Amino acid and Its metabolites	Small Peptide	474.2866	473.2750528	[M+H]+	C23H35N7O4	3	-	10162440	-	-	-	-	1278752.81099999	1142249.37300001	1107236.64099999	2029733.98249999	1737291.541	1861465.54	1100798.499	1791334.90199999	1537014.509	1786916.80149999	605084.128999998	1292361.729	755985.6835	1054045.0465	1336365.9085	933919.9855	1067714.19499999	904685.955	-	1.15518	0.0166373	0.624429	-0.679391	down	1.13342	0.0900683	0.691386	-0.532437	insig	0.440393	0.515535	1.10723	0.146954	insig
MW0110179P	T3_positive	Tumonoic acid H	Organic acid and Its derivatives	Organic acid and Its derivatives	484.3265	483.319603	[M+H]+	C26H45NO7	3	-	25058105	-	-	-	-	9747013.56799999	6535436.104	7953413.14549996	9334368.66399996	10681464.3765	13582656.3060001	21940798.683	14114270.072	11761029.344	12670751.951	3143048.69149998	2962291.09999996	7092085.09650005	3613780.66249997	4967452.95350002	7130703.52400002	6076656.66400004	7729959.19099993	-	1.54835	0.00261831	0.29403	-1.76596	down	1.56511	0.0028236	0.492154	-1.02282	down	1.67649	0.027297	1.67382	0.743147	up
MW0110209HN	HILIC_negative	Tyr-Lys	Amino acid and Its metabolites	Small Peptide	308.1606	309.1688563	[M-H]-	C15H23N3O4	3	54925-88-1	7021830	HMDB0029110	-	-	-	417522.838999999	248466.180499999	292461.4075	421929.166500001	401628.844000001	165027.85	263848.060000001	326327.986	262923.619000001	260132.9635	313295.891499998	286922.718	338201.041499999	375910.434000001	340090.344000001	327212.609499999	322845.808500001	258810.876999999	-	1.08283	0.04268	1.29427	0.372144	up	0.347674	0.538835	0.928402	-0.107178	insig	1.33849	0.0555677	0.717314	-0.479322	insig
MW0110396HN	HILIC_negative	Valganciclovir	Others	Medicine	389.1324	354.1651679	[M+Cl]-	C14H22N6O5	3	175865-60-8	135413535	HMDB0015548	63635	-	-	44187.3870000002	16422.1945	30020.9165	23891.385	30087.1010000002	45555.1895	38997.2455000002	25011.7780000001	49724.8400000003	39835.5785000001	10471.7915	14798.8975000001	30731.4490000001	19385.1830000001	11373.6095	37357.5015	31896.179	25915.0795	-	1.39481	0.00394342	0.435712	-1.19855	down	1.16324	0.0859356	0.599969	-0.73704	insig	1.30148	0.116839	1.37699	0.461515	insig
MW0110614P	T3_positive	1-Amino-propan-2-ol	Alcohol and amines	Alcohols	58.064	75.06841395	[M+H-H2O]+	C3H9NO	2	78-96-6	4	HMDB0012136	19030	-	C05771	1189772.369	847947.7475	995131.168	1269227.552	1179179.141	919664.1865	941643.772	985089.598	1244058.87	919816.586	1384562.334	1289321.2055	1693118.8025	1288720.733	1333145.878	963443.207	950162.553	1041346.118	-	1.4068	0.00403435	1.39491	0.48017	up	1.33762	0.0233578	1.27505	0.350552	up	0.544004	0.367489	0.914074	-0.129618	insig
MW0110625P	T3_positive	1-O-Hexadecyl-2-deoxy-2-thio-S-acetyl-sn-glyceryl-3-phosphorylcholine	Organic acid and Its derivatives	Phosphoric acids	522.3596	539.3409464	[M+H-H2O]+	C26H54NO6PS	3	-	10347222	-	-	-	-	3367557.78600002	1222193.206	2100684.075	3184126.05449999	2926923.44049999	2746196.32899999	4641325.78199998	3538600.15849998	3711979.95550001	3454490.90650004	1580854.508	1534613.10200001	2041765.94450001	2392212.6155	3179908.04199997	1681182.81800001	2026234.34849999	1942809.43700001	-	1.28539	0.00893069	0.593025	-0.753836	down	0.415615	0.433362	0.838134	-0.254748	insig	1.24207	0.0701721	1.41332	0.499088	insig
MW0110745HN	HILIC_negative	2-Hexadecanoylthio-1-ethylphosphorylcholine	Organic acid and Its derivatives	Phosphoric acids	526.2964	481.2990815	[M+HCOO]-	C23H48NO5PS	3	60793-01-3	194114	-	-	-	-	440119.1355	201108.2805	255285.9335	486914.5005	501862.5085	630725.187499999	1998897.6975	596142.081	1586815.936	633148.351999999	175542.179	191236.118	220242.094999999	137346.775	195376.92	564248.614	560308.748999998	436626.722999999	-	1.5383	0.0371271	0.168893	-2.56582	down	1.48604	0.0343617	0.487853	-1.03548	down	1.70839	0.0719898	2.88854	1.53034	insig
MW0111535P	T3_positive	C23H37ClO5	Organic acid and Its derivatives	Organic acid and Its derivatives	451.2227	428.2329522	[M+Na]+	C23H37ClO5	3	-	91886155	-	-	-	-	478698.155000001	421819.7495	532259.8655	568396.285499999	500610.895500001	433514.907999999	484803.9425	418612.490499999	319273.6695	250795.8825	320704.7065	325174.826	170560.202	339410.5355	375649.8695	411958.172	311219.500499999	290229.286500001	-	0.606951	0.210763	0.803094	-0.31636	insig	1.48675	0.00262836	0.612163	-0.708012	down	1.3907	0.0483942	0.762256	-0.391652	down
MW0111701HN	HILIC_negative	4-(3-Azidopropyl)cyclohexane-1,3-dione	Aldehyde,Ketones,Esters	Ketones	194.10245	195.1007767	[M-H]-	C9H13N3O2	3	-	53394137	-	-	-	-	794557.9775	424057.966	633539.012499999	876115.006499999	812519.027000002	670671.4735	700148.4685	665974.318	768762.296999999	689218.708500002	291495.626	358546.043999999	476370.503499999	337847.218500001	363701.2245	583038	522326.336999999	472671.935500001	-	1.60224	4.81344e-05	0.523055	-0.934965	down	1.60145	0.0105814	0.516258	-0.953836	down	0.163786	0.917152	0.987005	-0.0188712	insig
MW0113649N	T3_negative	6-{[3-(3,4-dihydroxyphenyl)-2-{[(2E)-3-(3,4-dihydroxyphenyl)prop-2-enoyl]oxy}propanoyl]oxy}-3,4,5-trihydroxyoxane-2-carboxylic acid	Organic acid and Its derivatives	Organic acid and Its derivatives	536.1131	536.1166057	[M-]-	C24H24O14	3	-	131831525	HMDB0124964	-	-	-	910320.0555	577504.112999999	1176207.039	1055324.2305	1235927.875	1410466.97	1494462.8895	1395195.578	748656.777000001	1609122.906	800587.508999999	713451.037000001	847922.929500001	961015.182499999	1168175.0755	1049026.6455	848517.773500002	966873.935000001	-	1.06008	0.0432351	0.674559	-0.567983	down	0.244327	0.532097	0.906336	-0.141882	insig	0.842258	0.114667	1.3436	0.426101	insig
MW0113923HN	HILIC_negative	Amidosulfuron	Heterocyclic compounds	Heterocyclic compounds	414.04205	369.0412893	[M+HCOO]-	C9H15N5O7S2	3	120923-37-7	91777	-	-	-	-	103791.998	87000.4779999994	69650.0450000001	101602.4275	92852.5694999997	79637.7335000001	93129.8875000001	101972.7495	117195.816500001	87954.7759999998	66208.8754999995	63283.3249999999	59693.4764999999	80124.5334999996	78841.7040000005	70256.8555000003	78765.6355000001	75664.0015000001	-	1.29947	0.0111658	0.725481	-0.46299	down	1.41205	0.0234241	0.765341	-0.385825	down	0.532843	0.588929	1.05494	0.0771651	insig
MW0113926P	T3_positive	Aminoacetone	Aldehyde,Ketones,Esters	Ketones	74.0589	73.05276388	[M+H]+	C3H7NO	3	298-08-8	215	HMDB0002134	17906	6502	C01888	1049388.127	167862.8075	167862.8075	167862.8075	167862.8075	839314.0375	1046205.9195	1315602.2125	856813.77	1108825.9225	1411930.085	1091643.782	950822.4225	1169099.0955	1051485.2995	1313814.9445	1257739.7425	1029110.702	ko00260,ko01100	0.550708	0.411628	1.09836	0.135355	insig	1.56232	0.00762157	3.2978	1.7215	up	1.74481	0.0133091	3.00247	1.58615	up
MW0113946N	T3_negative	Asperuloside	Others	Others	413.1048	414.1162117	[M-H]-	C18H22O11	3	14259-45-1	84298	-	-	-	C09769	595471.706000003	194633.494999999	462309.067499999	398100.306499999	512974.779999997	681189.972499998	626812.723500002	596709.874499996	667318.631500002	822418.370999997	189979.749000001	201738.596499999	376743.313499999	251476.521499999	418433.171499999	335837.184000002	347119.9695	317414.136	-	1.50014	0.000225806	0.423742	-1.23874	down	0.884304	0.12031	0.664839	-0.588924	insig	1.43793	0.0181782	1.56897	0.649818	up
MW0113991HN	HILIC_negative	beta-D-Glucosamine	Alcohol and amines	Amines	214.048	179.0793726	[M+Cl]-	C6H13NO5	3	14257-69-3	441477	HMDB0030091	28393	-	C08349	44066011.3005002	39615112.945	53243264.864	46433824.229	41145929.9775003	55251004.3274999	41018185.7870002	54737029.6685003	60506035.8005	38850027.9885002	29597558.971	21596283.003	30128126.0695	26143434.0275001	34245861.1525	49434556.5715002	42904955.5695	33380658.2155001	-	1.43163	0.00411536	0.566025	-0.821063	down	1.61545	0.000885916	0.631219	-0.663788	down	0.660082	0.330019	1.11518	0.157275	insig
MW0114177N	T3_negative	Arabinose-5-phosphate	Carbohydrates and Its metabolites	Phosphate sugars	229.01215	230.0191544	[M-H]-	C5H11O8P	2	13137-52-5	188324	HMDB0011734	16241	-	C01112	57217380.6355	30542513.494	62890190.029	45192732.317	69963258.816	42956357.0695	49563526.075	52199636.5385	55629097.047	50165613.9935	65073037.72	53384836.6655	61207767.1795	60457635.232	76401741.4955	57822280.7055	58593507.917	60428906.892	ko01100,ko01250	1.2813	0.0212065	1.2635	0.337427	up	0.881853	0.24623	1.19081	0.251945	insig	0.163068	0.692192	0.94247	-0.0854815	insig
MW0114356HN	HILIC_negative	aldehydo-D-ribose	Carbohydrates and Its metabolites	Sugars	299.0972	150.0528235	[2M-H]-	C5H10O5	3	50-69-1 | 34466-20-1	5311110	-	-	-	-	20561.9975	5505.67150000002	23269.414	28143.7539999999	22521.5015	11483.162	7033.35050000003	10773.243	14052.343	13282.072	29517.7645000001	58052.3255	47776.7295	31267.7420000001	72693.9279999998	19980.6494999999	22479.8285	20507.5114999999	-	1.55076	0.010363	4.22626	2.07938	up	1.37012	0.0229596	2.39303	1.25884	up	0.986136	0.085767	0.566228	-0.820544	insig
MW0114532N	T3_negative	3-Indolylmethyl glucosinolate	Benzene and substituted derivatives	Benzene and substituted derivatives	507.07595	448.0610218	[M+CH3COO]-	C16H20N2O9S2	3	4356-52-9	6602378	HMDB0030243	-	-	-	86065.9119999999	25078.8885	69017.4080000001	86751.4074999998	66324.486	87550.1134999998	97622.5169999997	79604.1530000003	93519.4675000001	96736.2335	5015.777700000001	44384.6744999999	65586.0115000001	5015.777700000001	5015.777700000001	43309.1445000002	46255.0585	50251.1730000002	-	1.31916	0.00517969	0.274745	-1.86383	down	1.29542	0.0398146	0.375161	-1.41442	down	1.14514	0.0953695	1.36549	0.449416	insig
MW0114539N	T3_negative	beta-D-Glucopyranose, 1-thio-, 1-(4-(methylsulfinyl)-N-(sulfooxy)butanimidate)	Benzene and substituted derivatives	Benzene and substituted derivatives	423.0436	423.0327581	[M-]-	C11H21NO10S3	3	554-88-1	9548622	HMDB0038406	5406	-	C08411	4075525.0295	4054599.996	4210762.5875	4324883.787	5328367.043	5162702.67399999	4662066.249	4724811.57900001	3851595.519	5246607.265	3067111.838	3250321.7665	3322498.031	3417667.212	3138969.5825	3794840.1005	3426881.56299999	3820635.4015	-	1.55257	0.00295977	0.684909	-0.546017	down	1.7235	0.0066409	0.736404	-0.441431	down	0.515712	0.363731	1.07519	0.104586	insig
MW0114544HN	HILIC_negative	4-Methylsulfinylbutyl glucosinolate	Benzene and substituted derivatives	Benzene and substituted derivatives	436.0457	437.0484082	[M-H]-	C12H23NO10S3	3	21414-41-5	9548634	HMDB0038404	-	-	-	56422.9280000004	28180.757	59928.9515000001	76104.35	46937.3410000001	54585.1195	70157.2320000001	58891.0030000001	62811.544	89797.8835000001	35380.06	30292.7069999999	61176.5659999999	33037.919	39745.9785	28479.347	40322.675	34422.7275	-	1.36372	0.0112156	0.593718	-0.752151	down	0.77868	0.200423	0.746085	-0.422588	insig	0.971962	0.210124	1.25663	0.329564	insig
MW0114547N	T3_negative	Glucosamine 6-sulfate	Others	Others	318.0524	259.0361872	[M+CH3COO]-	C6H13NO8S	3	91674-26-9	72361	HMDB0000592	133343	5571	C04132	354339.0435	239284.539	217793.113	277670.71	334466.9775	400945.9145	372551.956	333511.5505	371837.4525	436994.096	264778.2055	212705.5255	267152.6845	239223.2715	232943.1875	337350.1675	314764.074	296251.617	-	1.60047	0.000297855	0.635127	-0.654882	down	0.902915	0.201743	0.854764	-0.226402	insig	1.64189	0.0170634	1.34582	0.42848	up
MW0115063P	T3_positive	Bardoxolone methyl	Organic acid and Its derivatives	Organic acid and Its derivatives	506.3234	505.319209	[M+H]+	C32H43NO4	3	218600-53-4	400769	-	-	-	-	56093488.5609998	27043664.444	39171987.6005002	59626763.5030001	46803227.8884998	74010486.2950008	85056889.5969999	69490445.2059995	71733305.3749999	53605891.8299998	43481758.2619998	39177001.9950003	75731080.8649997	71676193.9609999	96802463.5510003	52477978.717	42502066.3894998	44598725.6400002	-	0.351712	0.665335	0.923626	-0.114619	insig	0.937488	0.158148	1.429	0.515007	insig	1.57177	0.0125382	1.54716	0.629626	up
MW0115216N	T3_negative	(2S,3S,4S,5R,6S)-6-[4-[2-Amino-1-(1-hydroxycyclohexyl)ethyl]phenoxy]-3,4,5-trihydroxyoxane-2-carboxylic acid	Others	Others	392.181	411.1893171	[M-H2O-H]-	C20H29NO8	3	-	71316024	HMDB0061172	-	-	-	971573.595499998	785118.910000001	736627.002000001	985895.184500002	912370.484000001	846828.135999999	1071595.171	992544.056499999	797453.3395	838185.443499999	831063.799000001	700579.653999999	728168.33	745174.266000001	785640.346000001	873369.885499997	907824.724000001	909147.906000001	-	1.15568	0.0416398	0.833727	-0.262354	down	1.21685	0.0750445	0.863157	-0.212306	insig	0.282127	0.679933	1.0353	0.0500482	insig
MW0115265N	T3_negative	Sedoheptulose 7-phosphate	Carbohydrates and Its metabolites	Phosphate sugars	289.0331	290.0402838	[M-H]-	C7H15O10P	1a	2646-35-7	165007	HMDB0001068	15721	-	C05382	829043.748	734592.1725	482898.24	784972.788	818808.529	1154288.2925	1156878.5535	948397.669	877906.785000001	1259660.5455	574758.9445	391978.2525	590111.8925	377836.535	493801.5655	801412.9175	744516.3035	683056.3435	ko00030,ko01100,ko01200,ko01230,ko01250	1.58423	0.000246498	0.449959	-1.15214	down	1.42992	0.0160076	0.665281	-0.587963	down	1.66955	0.00666898	1.47854	0.564172	up
MW0115294HN	HILIC_negative	Glucosinalbin	Organic acid and Its derivatives	Sulfonic acids	424.0314	425.0450374	[M-H]-	C14H19NO10S2	3	19253-84-0 | 20196-67-2	9601115	-	-	-	-	196281.609	77218.5685000002	300446.759500001	309426.485499999	356801.290500001	225978.3245	254675.155	192809.6495	263878.5465	163763.223	471372.8365	664838.330499996	502778.274500001	475856.612999999	536712.973000003	292962.3275	254248.616	275760.022000001	-	1.60018	0.000236887	2.40809	1.26789	up	1.4384	0.00231375	2.13805	1.0963	up	0.0230606	0.624964	0.887863	-0.171591	insig
MW0115331P	T3_positive	Swertiamarin	Aldehyde,Ketones,Esters	Ketones	375.1286	374.1212971	[M+H]+	C16H22O10	3	17388-39-5	442435	-	-	-	C09800	22412450.9090001	10856881.4635	16710238.1815	20869529.2045	21993985.549	23143384.6395	26495997.5645	22315429.8025	24403750.3235	24480499.6415	8356912.11349999	8088554.114	13010632.6895	7749435.19199997	8742044.01949999	13763485.299	13955989.239	14966254.9249999	-	1.63989	3.36146e-06	0.380238	-1.39503	down	1.59466	0.00901418	0.494895	-1.01481	down	1.33038	0.059848	1.30154	0.380221	insig
MW0115334HN	HILIC_negative	Syringin	Heterocyclic compounds	Heterocyclic compounds	371.1346	372.1420325	[M-H]-	C17H24O9	3	118-34-3	5316860	-	-	-	C01533	276179.158500001	134899.0185	197415.186	262465.8445	268638.337	185325.9975	205822.187	201774.42	212444.25	186301.9545	37624.6164999999	56800.2694999998	62873.4089999999	43054.6675	58052.0279999999	128911.5765	128938.334	98816.3244999997	-	1.65515	4.24437e-08	0.260576	-1.94022	down	1.83921	0.00249936	0.226751	-2.14082	down	0.512684	0.341553	0.870192	-0.200594	insig
MW0115409HN	HILIC_negative	Trehalose-6-phosphate	Carbohydrates and Its metabolites	Phosphate sugars	421.07385	422.0825426	[M-H]-	C12H23O14P	3	4484-88-2	122336	HMDB0001124	18283	6019	C00689	36282.4365000001	30794.3604999998	22098.8354999999	43320.8339999996	47410.8104999996	9995.55100000003	17166.9955000001	16890.8234999999	11850.6790000001	16251.9815	18670.6285	19913.6239999999	26620.4184999999	25138.2345	38024.8380000001	16743.7925	18835.4435	17827.8914999999	ko00500,ko01100	1.3099	0.0269309	1.77903	0.831091	up	1.06067	0.108509	0.713522	-0.486971	insig	1.89915	0.00656228	0.401073	-1.31806	down
MW0115536HN	HILIC_negative	Glucose	Carbohydrates and Its metabolites	Sugars	179.0564	180.0633882	[M-H]-	C6H12O6	2	-	5793	HMDB0304632	-	-	C00031	684375.711499999	397388.0695	576259.9445	547429.287999999	615421.2735	540826.622499999	397124.991	495476.697999999	674374.95	283930.587	742887.6445	576160.3495	798069.34	712305.841500002	1089590.405	452184.395999999	441499.0985	448416.045499999	ko00010,ko00030,ko00052,ko00500,ko00520,ko01100,ko02010,ko04068,ko04148	1.23934	0.0230017	1.63857	0.712434	up	1.2834	0.0625206	1.38929	0.474348	insig	0.704986	0.325134	0.84787	-0.238086	insig
MW0116764N	T3_negative	1-[(4R)-4-(6-Bromo-2H-1,3-benzodioxol-5-yl)-3a,4,5,9b-tetrahydro-3H-cyclopenta[c]quinolin-8-yl]ethan-1-one	Others	Others	410.04835	413.0452332	[M-H]-	C21H18BrNO3	3	925420-28-6	45028686	-	-	-	-	3157224.56399999	2097371.7225	2427622.5905	2947701.46800001	2524063.269	2740071.57	2695745.484	2781710.5385	2585203.813	2569499.623	2160535.832	2121290.5575	2476449.917	2456170.592	2320341.324	2693404.62749999	2468989.0585	2618452.366	-	1.38363	0.0041522	0.862593	-0.213249	down	0.94701	0.1691	0.876905	-0.189508	insig	0.304845	0.831768	1.01659	0.0237404	insig
MW0117020N	T3_negative	1D-1-O-(indol-3-yl)acetyl-myo-inositol	Heterocyclic compounds	Indole and Its derivatives	336.108	337.1161521	[M-H]-	C16H19NO7	3	-	440152	HMDB0031182	15711	-	-	203494.418500001	66452.9614999999	203776.778	181722.4365	182901.526	247177.6865	243535.494	175956.675	354083.011	314525.435999999	62554.6629999999	88099.8600000003	101279.827	77795.9130000004	105798.734	129762.914000001	135309.077000001	129371.934	-	1.59178	0.00333667	0.326171	-1.6163	down	1.25874	0.0324685	0.519509	-0.944781	down	1.36858	0.039531	1.59275	0.671519	up
MW0117486HN	HILIC_negative	2-(2-Pyridyl)-4-methylthiazole-5-carboxylic acid	Heterocyclic compounds	Heterocyclic compounds	279.0345	220.0306482	[M+CH3COO]-	C10H8N2O2S	1b	34418-48-9	214841	-	-	-	-	328058.792499999	297976.8355	342352.947	332589.335	365088.213999999	348695.1535	381063.73000000097	430103.7625	304421.1955	391523.252999999	235244.6115	263894.2465	268908.373	217146.0375	208038.9305	306577.316	258735.7445	280370.047	-	1.52142	0.00131943	0.642972	-0.637172	down	1.7279	0.000428388	0.716197	-0.481571	down	0.743431	0.161883	1.11389	0.155601	insig
MW0117543HN	HILIC_negative	4-Methyl-2-(pyridin-3-yl)thiazole-5-carboxylic acid	Organic acid and Its derivatives	Organic acid and Its derivatives	279.0348	220.0306482	[M+CH3COO]-	C10H8N2O2S	3	39091-01-5	2763489	-	-	-	-	533139.265499998	496879.5735	520286.576000001	652171.1935	567235.753499998	469362.679000001	527970.937500002	606243.251	572495.4115	396513.355999999	326495.3495	373046.117	418481.8905	269813.352	339305.561500001	449608.590999999	484406.523	439471.7975	-	1.34273	0.00705675	0.671364	-0.574832	down	1.72579	0.000473669	0.623582	-0.681349	down	0.704908	0.419974	0.928828	-0.106517	insig
MW0119424HN	HILIC_negative	BW-A868C	Benzene and substituted derivatives	Benzene and substituted derivatives	458.2681	459.2733215	[M-H]-	C25H37N3O5	1b	-	122021	HMDB0249489	-	-	-	321745.0745	143584.4575	187413.621	267181.51999999903	304399.035	257393.8095	339075.826000001	338742.716	257432.639	298667.5305	158240.287	156206.1195	219720.63	143361.8645	189459.4805	197841.958	228922.3455	163572.8405	-	1.50838	0.000765384	0.581359	-0.782498	down	1.05618	0.108126	0.708137	-0.4979	insig	0.916366	0.217487	1.21807	0.284598	insig
MW0120648N	T3_negative	4-oxo-1H-1,10-phenanthroline-3-carboxylic acid	Organic acid and Its derivatives	Organic acid and Its derivatives	285.0512	240.0534922	[M+HCOO]-	C13H8N2O3	1b	331830-20-7 | 53946-49-9	459803	-	-	-	-	547695.0925	226733.710499999	368486.0895	432219.835499999	451326.964000001	496308.796499999	534447.729999999	519083.923000002	672046.486	466982.503499999	180728.898000001	184054.372999999	326888.459000001	264258.180500001	279817.972000001	267739.776000001	313986.7115	217733.147	-	1.52389	0.00025496	0.459579	-1.12162	down	1.27118	0.0385271	0.609806	-0.713578	down	1.29669	0.0767264	1.32688	0.408037	insig
MW0120867HN	HILIC_negative	5-(5-Chloro-2,4-dihydroxyphenyl)-N-ethyl-4-(4-methoxyphenyl)-1H-pyrazole-3-carboxamide	Heterocyclic compounds	Heterocyclic compounds	446.1079	387.0985839	[M+CH3COO]-	C19H18ClN3O4	3	558640-51-0 | 940289-57-6	4369536	-	-	-	-	96329.1405000004	76379.5685	82105.1164999999	73112.8139999999	68519.3484999999	78253.0664999999	34701.0025	33317.0895000001	85202.0505000004	26419.7924999999	72512.4900000002	64594.1395	30380.9525000001	45376.8385000001	47321.3874999997	63345.8230000002	64897.6749999999	75359.0700000001	-	0.190712	0.975716	1.00889	0.0127696	insig	1.38006	0.0185681	0.656296	-0.607582	down	1.13259	0.0904175	0.650512	-0.620352	insig
MW0122184HN	HILIC_negative	Birabresib	Alcohol and amines	Amines	490.11475	491.1182735	[M-H]-	C25H22ClN5O2S	3	202590-98-5	9936746	-	-	-	-	156465.979	86875.2039999995	112121.2745	171531.331000001	136847.86	116014.491	143531.196	142561.083000001	121554.4275	127579.6605	28970.0804999999	20011.936	17416.9545000001	32196.7355000001	37529.9510000001	86784.9329999995	94943.5129999998	78987.4814999999	-	1.61809	1.11809e-06	0.209025	-2.25825	down	1.82349	0.00164763	0.205057	-2.2859	down	0.0254477	0.882162	0.981018	-0.0276479	insig
MW0122602N	T3_negative	8-Cyclopentyl-1,3-dipropylxanthine	Heterocyclic compounds	Heterocyclic compounds	303.1811	304.1899261	[M-H]-	C16H24N4O2	2	102146-07-6	1329	-	-	-	-	1340608.376	638697.864	956240.348999993	1251973.44299999	1240278.82449999	1531526.80350001	1672448.06050002	1395378.40550001	1756129.57550002	1926350.84849999	844361.462500007	960233.765	1801496.93449998	998490.023499999	1360008.46800003	1094157.866	1002443.33649999	1000694.5385	-	1.1373	0.056925	0.720202	-0.473527	insig	0.32248	0.635746	1.0989	0.136056	insig	1.6399	0.00820959	1.52582	0.609583	up
MW0122603N	T3_negative	8-Cyclopentyl-1,3-dimethylxanthine	Heterocyclic compounds	Heterocyclic compounds	247.1183	248.1273258	[M-H]-	C12H16N4O2	3	-	1917	HMDB0247431	-	-	-	1032552.86500001	577079.351499999	843432.076500004	1106584.806	818630.359500003	765170.2265	735909.699	839860.918499995	909698.919499999	832125.026500001	318835.054	387442.336500001	565899.346499998	413248.015999999	361059.963999999	547011.994499998	606901.516999997	610185.754999999	-	1.57445	8.46038e-05	0.50125	-0.996399	down	1.69031	0.00448417	0.467418	-1.09722	down	0.247123	0.571461	0.932504	-0.100818	insig
MW0122754HN	HILIC_negative	Adrenochrome	Heterocyclic compounds	Heterocyclic compounds	214.0217	179.0582432	[M+Cl]-	C9H9NO3	3	54-06-8 | 7506-92-5	5898	HMDB0012884	838058	-	-	268011.4455	275066.748	468634.6745	427618.1215	249392.7975	303979.7515	384358.7505	272921.0175	345854.7815	371003.6455	245000.34	310342.553500001	226530.835	299547.578500001	197138.3485	230835.038	293087.803	225746.725	-	1.17931	0.0285653	0.761901	-0.392325	down	0.950143	0.158399	0.757116	-0.401414	insig	0.17314	0.967787	0.99372	-0.00908926	insig
MW0123170P	T3_positive	Bufotenin	Heterocyclic compounds	Heterocyclic compounds	409.2594	204.1262632	[2M+H]+	C12H16N2O	3	487-93-4	10257	HMDB0041842	3210	-	C08299	485635.115000001	240948.9375	381490.466	427092.512	461526.110000001	375486.8825	346339.368	333044.368500001	310801.618	261659.0755	395418.349	408705.228	544714.573	361262.7035	573150.3085	252060.9155	273989.222	287566.7265	-	1.24417	0.033786	1.40306	0.488582	up	0.63363	0.373567	1.14352	0.193477	insig	0.888861	0.173941	0.815013	-0.295105	insig
MW0123327HN	HILIC_negative	Cidofovir	Others	Medicine	557.1294	279.0620223	[2M-H]-	C8H14N3O6P	3	113852-37-2	60613	HMDB0014513	3696	-	C06909	340951.1365	241144.163	210552.3545	389524.533	339746.3095	218272.0785	304866.4075	334301.413499999	176859.154	223447.8035	202627.365	211708.223	155946.4895	144706.384	162150.3625	273648.801	243124.7585	156148.992	-	1.09561	0.0590012	0.697389	-0.519964	insig	1.61423	0.0149965	0.576338	-0.795014	down	0.93122	0.270912	0.826422	-0.27505	insig
MW0123516HN	HILIC_negative	Dehydroascorbic acid	Organic acid and Its derivatives	Organic acid and Its derivatives	208.9847	174.016438	[M+Cl]-	C6H6O6	1b	490-83-5	440667	HMDB0001264	17242	342	C05422	277651.2575	215822.6245	221393.293	218030.281	237188.6625	230521.682	319837.6375	244678.938	365601.422499999	409786.7205	181926.484	147200.8395	152304.175	122740.416	192527.358	186636.151	204058.3885	193515.187	ko00053,ko00480,ko01100	1.48486	0.00809902	0.507314	-0.979049	down	1.5886	0.00238171	0.680889	-0.554508	down	1.49434	0.0795566	1.34215	0.424542	insig
MW0123588N	T3_negative	Dhurrin	Benzene and substituted derivatives	Phenolics	363.097	311.100502	[M+Cl+NH3]-	C14H17NO7	3	499-20-7	161355	HMDB0060471	27826	-	C05143	132242.0645	46939.3409999999	103423.7565	110210.0395	124125.568	82151.6059999999	77206.605	126690.645	93761.0944999999	133142.1765	44651.4089999999	51350.1055000001	40456.9295000001	61092.639	89367.1064999998	99268.9269999999	65714.4729999999	74919.3245	ko01100	1.26985	0.0153624	0.559347	-0.838185	down	1.23399	0.0355159	0.555031	-0.84936	down	0.0159977	0.967447	0.992284	-0.0111748	insig
MW0123747P	T3_positive	Docosahexaenoyl Serotonin	Tryptamines,Cholines,Pigments	Tryptamines	486.3244	486.3246287	[M+]+	C32H42N2O2	3	283601-58-1	52224409	-	-	-	-	1371342.7105	783955.978500001	884561.981500001	1714888.83	1492769.86349999	1236115.48349999	1554597.76000001	1673499.165	1287947.961	1355508.043	819707.779999999	915871.266999997	1212092.919	649236.094000001	984302.040000004	860593.345499999	807756.548500001	1074243.821	-	1.36669	0.00375644	0.644545	-0.633648	down	0.95943	0.149398	0.733285	-0.447555	insig	0.677534	0.418719	1.13768	0.186093	insig
MW0123896HN	HILIC_negative	Ethotoin	Heterocyclic compounds	Heterocyclic compounds	203.0822	204.0898777	[M-H]-	C11H12N2O2	3	86-35-1	3292	HMDB0014892	4888	-	C07839	1235846.5115	737753.480000001	1554170.0685	1633884.28499999	1101287.4835	895982.040500001	1113802.4005	1383826.8985	860793.941999999	990366.633000003	1143044.487	1663825.6905	2267315.5315	1739719.31799999	1946146.6395	1207768.259	865793.715999998	796117.7705	-	1.33296	0.0148387	1.67024	0.740059	up	1.1213	0.0770623	1.39871	0.484099	insig	0.830416	0.316432	0.837429	-0.25596	insig
MW0123921HN	HILIC_negative	ethyl 2-[(3-chlorophenyl)methyl]-5-hydroxy-1H-benzo[g]indole-3-carboxylate	Heterocyclic compounds	Indole and Its derivatives	378.0959	379.0975212	[M-H]-	C22H18ClNO3	3	-	44157725	-	-	-	-	337637.839500001	242516.485	310458.544500002	364225.293999997	329545.871000004	362971.267499999	275672.291	306621.8845	474750.586999999	347378.2465	58765.6485000008	86740.7315000002	117709.141499999	80535.3170000004	93656.8855000007	259969.327499999	291298.501499999	238036.615	-	1.62859	0.000909385	0.247487	-2.01457	down	1.85132	7.67455e-05	0.276074	-1.85687	down	0.785639	0.388897	1.11551	0.157702	insig
MW0124088N	T3_negative	Isoevodiamine	Heterocyclic compounds	Heterocyclic compounds	302.1364	303.1371622	[M-H]-	C19H17N3O	3	-	151289	HMDB0252138	-	-	-	249053.7695	124711.817	131137.5825	204868.152	228027.3785	295775.921	348453.7915	256624.612	238754.4375	264571.979999999	218113.4895	234998.573	319486.9655	187656.412	294435.7845	172317.9385	173608.8015	206743.0585	-	0.600282	0.366005	0.89354	-0.162396	insig	1.00552	0.109507	1.33791	0.419982	insig	1.54	0.0205011	1.49732	0.582378	up
MW0124177N	T3_negative	Furafylline	Heterocyclic compounds	Heterocyclic compounds	259.08735	260.0909403	[M-H]-	C12H12N4O3	3	80288-49-9	3433	-	-	-	-	1201952.33199998	608071.966499999	887478.426000003	999360.506999999	1028145.313	862739.773499989	1115241.67249999	1137201.14899999	1048905.79649999	910857.013000001	66277.8629999996	74993.0124999993	78654.9845000009	62355.7735000004	75355.4140000009	500538.072000004	530863.700000008	561200.153000004	-	1.6841	6.44835e-05	0.0704711	-3.82682	down	1.91205	0.000875299	0.0756902	-3.72375	down	0.512677	0.5556	1.07406	0.103075	insig
MW0124442HN	HILIC_negative	Iproniazid	Heterocyclic compounds	Heterocyclic compounds	357.2127	179.1058621	[2M-H]-	C9H13N3O	3	-	3748	HMDB0253570	-	-	C11777	1551753.5845	772555.855	1331414.514	1364970.9505	1556779.231	556857.7255	944842.249	1130974.477	749295.5735	813275.2695	631252.2445	736246.669	961086.2525	926072.102	1019950.4535	1034192.7385	962729.787000001	850277.4385	-	0.150876	0.899029	1.01892	0.0270369	insig	1.28863	0.0290763	0.649886	-0.621742	down	1.52675	0.0281666	0.63782	-0.648779	down
MW0124686N	T3_negative	Linopirdine	Heterocyclic compounds	Heterocyclic compounds	390.15465	391.1684624	[M-H]-	C26H21N3O	3	-	3932	HMDB0254104	-	-	C13780	231468.739000003	64600.9084999995	170939.7295	130695.559	155556.285499999	313494.9575	153502.251500002	116817.495	767566.523000008	244101.499499998	16967.449	18225.8239999998	32026.3790000001	19409.3895000001	24062.9150000003	138166.664	134018.473999997	132890.113	-	1.58333	0.0645131	0.0693783	-3.84937	insig	1.79644	0.00882713	0.14695	-2.7666	down	1.23145	0.227775	2.1181	1.08277	insig
MW0124723P	T3_positive	Lumichrome	Heterocyclic compounds	Heterocyclic compounds	243.0864	242.0803756	[M+H]+	C12H10N4O2	2	1086-80-2	5326566	-	-	-	C01727	46977222.8470003	24255609.4310004	33142295.8209999	42655315.3670004	48293015.2184995	44620505.7780001	47886300.0034994	43584894.2894996	48236364.5635003	49201464.1384998	22371899.0585004	24267286.1864998	28397249.3004998	21708416.5570002	21879229.6075001	33025881.5550003	35095381.1319996	33641785.9764997	ko00740	1.66353	8.66785e-07	0.507962	-0.977208	down	1.50321	0.0256818	0.607321	-0.719468	down	1.09924	0.170858	1.1956	0.25774	insig
MW0125658P	T3_positive	N-benzyl-1-methyl-1H-pyrazolo[3,4-d]pyrimidin-4-amine	Benzene and substituted derivatives	Benzene and substituted derivatives	204.1038	239.1170955	[M+H-2H2O]+	C13H13N5	3	105903-56-8	219778	-	-	-	-	42929.5819999999	37293.4374999999	45048.9944999999	46093.544	48769.3145	30767.6765	38475.1669999998	47050.0799999999	45170.4585	38311.3319999999	64112.6725000003	73567.1495000002	79038.0654999999	72770.1025	70347.7385000002	36560.9610000001	33311.9410000002	36276.3329999998	-	1.57834	3.39284e-05	1.80121	0.848964	up	1.83775	2.49565e-05	1.63461	0.708951	up	0.932263	0.279449	0.907511	-0.140014	insig
MW0125752N	T3_negative	Neoacrimarine B	Alcohol and amines	Amines	666.2626	667.2781321	[M-H]-	C39H41NO9	3	208394-46-1	102277789	HMDB0032096	-	-	-	10267.6869999999	3834.78150000001	7242.93450000002	15359.84	10200.1105000001	10639.8649999999	10165.5	9850.81550000007	4703.76750000008	8109.34700000008	766.956300000002	766.956300000002	766.956300000002	766.956300000002	766.956300000002	5532.40300000003	5566.57649999994	5990.42599999999	-	1.65956	0.00186806	0.0882182	-3.50278	down	1.8657	0.010632	0.0817557	-3.61254	down	0.143845	0.763929	0.926745	-0.109756	insig
MW0125779N	T3_negative	Neurodazine	Alcohol and amines	Amines	491.0826	456.1240703	[M+Cl]-	C27H21ClN2O3	3	937807-66-4	16112820	-	-	-	-	494121.657	237123.515000001	346190.09	473379.134500001	506495.738	339302.010500001	440916.026499999	474119.0285	347086.994	440816.311000001	194356.0155	238403.67	297171.553499999	231063.239	293431.4175	246319.710499999	261463.2085	270351.761	-	1.44384	0.00205263	0.61424	-0.703125	down	1.36663	0.0336029	0.609741	-0.713732	down	0.0208476	0.960818	0.992675	-0.0106066	insig
MW0125813HN	HILIC_negative	Nimustine	Heterocyclic compounds	Heterocyclic compounds	271.0694	272.0788514	[M-H]-	C9H13ClN6O2	3	-	39214	HMDB0255613	-	-	-	299531.665500001	122033.939500001	155391.2025	259439.462499999	244581.805499999	267479.590499999	304067.948999999	223374.181	208033.496	233076.180000001	163672.2265	126180.745	184851.755	177880.345499999	188340.778999999	196954.885500001	210424.833500001	178192.563000001	-	1.35736	0.00661382	0.680343	-0.555665	down	0.726493	0.231489	0.777931	-0.362287	insig	0.771004	0.439947	1.14344	0.193378	insig
MW0126012N	T3_negative	Oxypurinol	Nucleotide and Its metabolites	Nucleotide and Its metabolites	151.0268	152.0334254	[M-H]-	C5H4N4O2	1b	2465-59-0 | 184764-63-4 | 187486-05-1 | 187486-06-2	135398752	HMDB0000786	28315	5752	C07599	3043909.087	1826387.763	2784302.59200001	2717314.714	2708398.65250001	3260708.67200001	3585044.765	3378726.76600001	3201861.274	3438538.86599999	1948288.515	2212331.809	2800277.08749999	2112177.3615	2792980.079	2329363.69999999	2318043.402	2279236.014	-	1.45212	0.00307654	0.703596	-0.507182	down	0.48673	0.399654	0.907169	-0.140557	insig	1.52932	0.0185415	1.28933	0.366625	up
MW0126274HN	HILIC_negative	Psilocybine	Benzene and substituted derivatives	Benzene and substituted derivatives	329.0992	284.0925941	[M+HCOO]-	C12H17N2O4P	3	520-52-5	10624	-	-	-	C07576	66075.6594999998	24035.6650000001	42546.1550000001	44461.395	50253.3469999999	45487.9174999999	64447.3014999997	75781.419	58783.776	54009.0930000001	22548.846	35246.2024999999	56601.4489999998	30015.152	43209.2885000001	54261.4985000003	50982.0005000001	50574.4254999998	ko01100	1.18507	0.0214066	0.628526	-0.669956	down	0.5367	0.400351	0.825171	-0.277235	insig	1.03009	0.134228	1.31287	0.392721	insig
MW0126421P	T3_positive	RCS-4 3-Methoxy isomer	Aldehyde,Ketones,Esters	Ketones	322.1854	321.1728791	[M+H]+	C21H23NO2	3	-	57502518	-	-	-	-	5595734.70050001	3332884.122	6943864.6815	5048612.3405	7938082.43	3967682.90649999	4243530.6	5600882.51350001	5285852.26850001	7172155.60700001	8855230.31450001	7958135.0825	11650825.6115	12074512.722	13786058.454	5550425.80799999	7440164.75750002	5644144.707	-	1.4645	0.00351842	2.06793	1.04819	up	1.57168	0.0060053	1.88241	0.91258	up	0.421494	0.611516	0.910286	-0.135608	insig
MW0126460HN	HILIC_negative	Rizatriptan	Heterocyclic compounds	Heterocyclic compounds	268.1486	269.1640457	[M-H]-	C15H19N5	3	145202-66-0	5078	HMDB0015088	48273	-	-	2199654.049	756262.599500001	2713779.9555	1724082.572	2241860.9935	1165182.797	1435911.0175	1693722.247	1986194.263	1326171.562	1787702.4905	2727123.627	1821373.4255	1871986.225	2649845.6765	1634556.689	1562006.134	1514001.732	-	1.17931	0.0386381	1.42734	0.513329	up	0.54839	0.554959	1.12686	0.17231	insig	0.539722	0.309361	0.789484	-0.341018	insig
MW0126594N	T3_negative	Streptonigrin	Heterocyclic compounds	Heterocyclic compounds	505.1369	506.1437638	[M-H]-	C25H22N4O8	2	3930-19-6	5298	-	-	-	C02081	57291.6834999997	28151.7875000001	40082.9354999997	25624.802	20551.633	41110.0669999997	41219.2285000002	52157.5415000003	40949.2215	35288.9909999998	5597.63099999998	12926.4625000001	6485.886	14273.4430000001	16230.2740000001	20583.1725	17401.8939999999	30148.2034999999	-	1.51474	2.84353e-05	0.263441	-1.92445	down	1.57691	0.0211153	0.323313	-1.629	down	0.938691	0.320052	1.22727	0.295448	insig
MW0126634N	T3_negative	Tegaserod	Benzene and substituted derivatives	Benzene and substituted derivatives	300.1922	301.1902604	[M-H]-	C16H23N5O	3	145158-71-0 | 189188-57-6	135409453	-	-	-	-	2722757.41699999	714674.405000003	2282514.768	1560492.63950001	2728189.7115	618876.328	1120227.4335	1572590.4595	754191.186499999	913143.571	549911.365000002	702200.270999998	840821.662500001	1167686.9	1346563.9815	1111046.645	1034341.8925	1084756.6645	-	0.149142	0.74683	0.925318	-0.111979	insig	1.20969	0.0460847	0.460321	-1.11929	down	1.41228	0.0580419	0.497474	-1.00731	insig
MW0126763N	T3_negative	thiamin-PPi	CoEnzyme and vitamins	CoEnzyme and vitamins	424.0461	424.0371437	[M-]-	C12H18N4O7P2S	3	-	644169	HMDB0062636	45931	-	-	575696.604999999	469020.880000001	532137.2565	592002.122500001	545520.309	496501.273499999	503238.942	597692.7555	482516.979	508190.007	397885.574	350386.725	472360.2075	488476.0385	424162.541000001	424696.399999999	492548.6765	514815.798500001	-	1.16139	0.0237099	0.824249	-0.278848	down	1.46234	0.00801104	0.785915	-0.347554	down	0.812301	0.417631	0.953493	-0.0687056	insig
MW0126791HN	HILIC_negative	Thioctic acid	Organic acid and Its derivatives	Organic acid and Its derivatives	241.0104	206.0435212	[M+Cl]-	C8H14O2S2	1b	-	864	HMDB0251530	-	-	C00725	9888994.05249999	9539579.50550001	4251949.51849999	8007282.744	8906527.06500001	11192219.9875	18658177.369	9807670.66250001	13389213.1895	13099772.6795	5789039.85100001	6132145.83649999	9967527.53049999	6320552.764	8627361.29300001	8497087.3995	7081615.62500001	7605514.48799999	-	1.38276	0.013537	0.55689	-0.844536	down	0.350715	0.58197	0.907433	-0.140137	insig	1.62052	0.026017	1.62947	0.704399	up
MW0127095HN	HILIC_negative	Amifostine	Others	Others	214.0483	214.0541001	[M-]-	C5H15N2O3PS	2	20537-88-6	2141	HMDB0015274	2636	-	C06819	51463400.2620003	29386439.2099999	31894166.6365	52717009.7565001	38918412.4000002	47645737.0849999	41254747.1835001	46331299.4025003	57865084.0190002	52291833.9360003	29799910.6295001	26492443.668	28958851.9475	23023599.8995001	23096592.733	41620249.9570002	42312826.841	34462719.7795002	-	1.60919	0.00037771	0.53536	-0.901418	down	1.48725	0.0367633	0.642782	-0.637599	down	1.14437	0.190157	1.20065	0.263819	insig
MW0127114P	T3_positive	Tribufos	Aldehyde,Ketones,Esters	Esters	315.1068	314.0961647	[M+H]+	C12H27OPS3	3	78-48-8	5125	-	-	-	-	2248979.549	2003227.6445	2308767.72449998	2708020.994	2632496.576	2540887.81799999	2467707.52949999	2167345.15350002	2513171.561	2301266.89399999	1721372.287	2002262.86849998	2344602.55399997	1864119.0995	1663619.0255	2540339.788	2764220.72749997	2751659.58999999	-	1.32413	0.0129415	0.800306	-0.321376	down	1.33534	0.0319143	0.806283	-0.310641	down	0.248876	0.908034	1.00747	0.0107348	insig
MW0127401HN	HILIC_negative	Axitinib	Others	Others	367.1044	386.120132	[M-H2O-H]-	C22H18N4OS	3	319460-85-0 | 319463-51-9	6450551	-	-	-	-	1674232.947	1846351.8065	1679233.304	2090999.807	1940154.001	1806291.2555	1378393.74	1623422.58099999	2261594.885	2175408.3895	2093926.9015	2068346.758	2038647.5505	2346360.598	2063758.3455	2124505.25399999	1887130.9685	1769818.57649999	-	0.805086	0.181003	1.14775	0.198804	insig	1.33016	0.0246189	1.1495	0.201012	up	0.0199513	0.988259	1.00153	0.00220807	insig
MW0128050HN	HILIC_negative	(2Z)-2-[(3-hydroxyphenyl)methylidene]heptanal	Aldehyde,Ketones,Esters	Aldehydes	217.1194	218.1306799	[M-H]-	C14H18O2	3	-	131837113	HMDB0133157	-	-	-	4492932.5265	2240368.2125	3330078.393	3874330.314	4187396.948	3600367.341	4706974.6985	4912563	4275816.358	3877115.878	3351367.7255	3019902.289	3911597.6065	2749236.4135	3789903.157	3439375.8625	3436268.3875	2961054.515	-	1.16276	0.0251593	0.787074	-0.345429	down	0.250755	0.58553	0.928105	-0.10764	insig	0.891336	0.207928	1.17918	0.237789	insig
MW0129696HN	HILIC_negative	1,6-Digalloyl-beta-D-glucopyranose	Benzene and substituted derivatives	Benzene and substituted derivatives	483.0792	484.0853055	[M-H]-	C20H20O14	3	23363-08-8	3332212	HMDB0039179	-	-	-	15138.5075	5669.6655	6588.4415	11658.5055	16517.127	23449.651	23395.0575	8509.62350000001	19794.058	11065.648	1133.9331	1133.9331	7499.89349999999	1133.9331	1133.9331	15214.9235	14552.3135	9850.7225	-	1.50703	0.00632033	0.139602	-2.84061	down	1.60606	0.0123975	0.216576	-2.20705	down	1.19106	0.152595	1.55139	0.633558	insig
MW0129723P	T3_positive	1-[2-(4-Chlorophenyl)ethenyl]-3,5-dimethoxybenzene	Benzene and substituted derivatives	Benzene and substituted derivatives	274.0737	274.0760575	[M+]+	C16H15ClO2	3	-	53394493	-	-	-	-	1336906.953	520572.329	1106386.742	658425.875999999	1340401.1845	334204.251	519877.609000001	814061.346000001	478686.475500001	517527.0595	261838.129000001	461272.475	444293.789	499264.912	623430.3425	531863.3055	593570.2375	630340.143999999	-	0.387801	0.465891	0.859532	-0.218377	insig	1.39481	0.0324281	0.461463	-1.11571	down	1.51987	0.0533123	0.536877	-0.897336	insig
MW0133678HN	HILIC_negative	4-Hydroxycinnamic acid	Benzene and substituted derivatives	Phenolic acids	180.0662	164.0473442	[M+NH4-2H]-	C9H8O3	1b	501-98-4	637542	HMDB0002035	32374	6450	C00811	1780060.07250001	881950.0605	1073015.4215	1584028.4375	1798680.992	1483753.62	2150282.278	1765521.1585	1669395.2675	1866120.8925	1022297.7855	1090940.5285	1582697.9795	1016632.529	1439623.717	1280342.295	1313575.229	1213041.2645	ko00130,ko00350,ko01100	1.321	0.00875749	0.688544	-0.538379	down	0.49127	0.414531	0.864347	-0.210318	insig	1.10626	0.143617	1.25533	0.328061	insig
MW0136756N	T3_negative	6''-O-Acetylgenistin	Heterocyclic compounds	Heterocyclic compounds	473.1103	474.1162117	[M-H]-	C23H22O11	3	73566-30-0	5315831	-	-	-	-	10777288.465	7474876.86750001	7827715.58550001	10774309.7075	9658239.78	11359305.8955	9523224.22550001	9789428.2755	9884614.5115	12896296.8785	9335302.02299998	4388590.86900001	9388406.03100001	6804623.6285	7124350.14300001	9336800.32900001	9114288.35050001	9582905.43900001	-	1.17332	0.0221298	0.692971	-0.529134	down	0.924385	0.145502	0.796374	-0.328483	insig	1.05277	0.183245	1.14922	0.200651	insig
MW0138014N	T3_negative	Doxorubicin	Heterocyclic compounds	Heterocyclic compounds	542.1778	543.1740609	[M-H]-	C27H29NO11	3	23214-92-8	31703	HMDB0015132	28748	-	C01661	105624.0765	58780.2315000003	97674.9545000001	146291.0855	123270.316	176516.648	153733.679500001	188344.72	223510.008	288959.391	53551.2354999999	46768.0999999996	41719.3785	56899.5200000002	55218.1329999998	115402.439499999	104318.618	96654.9769999998	-	1.64422	0.00254121	0.246499	-2.02035	down	1.60324	0.0174613	0.47806	-1.06474	down	1.67899	0.00941047	1.9394	0.955611	up
MW0138112N	T3_negative	Esculin	Heterocyclic compounds	Heterocyclic compounds	340.0796	340.0794322	[M-]-	C15H16O9	3	531-75-9	5281417	HMDB0030820	338261	-	C09264	92474.809	63138.1784999998	71360.6665000001	115202.869	109199.1865	144925.6545	122308.017	133170.887	113157.1305	136408.0005	48786.3875000001	63329.7665	91454.2369999999	96349.6154999998	101906.66	88332.1140000002	63080.775	59510.9275000002	-	1.2966	0.00519936	0.618224	-0.693799	down	0.456182	0.513806	0.890227	-0.167755	insig	1.53632	0.0134755	1.43997	0.526044	up
MW0138841N	T3_negative	Luteone 7-glucoside	Aldehyde,Ketones,Esters	Ketones	515.1523	516.1631619	[M-H]-	C26H28O11	3	137351-15-6	131752607	HMDB0039316	-	-	-	1643141.452	874923.866999999	1085472.0315	1658744.52	1362713.028	1300806.496	1382595.6965	1605930.15950001	1539230.266	1473474.468	522755.0295	507082.421	829754.802500001	686543.541499998	604505.0005	939674.114999999	807621.483999997	869994.978999998	-	1.60871	7.08716e-06	0.431474	-1.21265	down	1.66823	0.0078256	0.475569	-1.07227	down	0.704178	0.444774	1.1022	0.14038	insig
MW0138865P	T3_positive	Oenin	Heterocyclic compounds	Heterocyclic compounds	492.12935	493.1346014	[M+]+	C23H25O12+	3	7228-78-6	443652	HMDB0030777	31799	-	C12140	2779268.17749999	1517750.40600001	2462345.44150001	2799072.003	3783015.42599999	2260752.66550001	2106538.3275	2319745.3275	2841313.909	2646364.85600001	540604.598499999	495845.031499999	693491.597000001	575879.299500002	627341.439500002	1424313.752	1536712.5085	1552638.234	-	1.6738	8.45864e-05	0.240922	-2.05336	down	1.83716	0.00441891	0.219853	-2.18539	down	0.254081	0.572715	0.912548	-0.132028	insig
MW0139213N	T3_negative	Osajin	Heterocyclic compounds	Heterocyclic compounds	403.1563	404.162374	[M-H]-	C25H24O5	3	482-53-1	95168	-	-	-	-	370251.781999999	126267.434	155010.136500001	244408.733000002	200982.243	263661.323999999	260912.214499998	255041.968	314324.584	564954.262499992	146218.850000001	154944.625999999	175541.293999999	128944.480499999	192157.353	153121.756500002	181593.790499999	134768.257000001	-	1.43427	0.0425692	0.480927	-1.05611	down	0.833929	0.239052	0.727315	-0.459348	insig	1.24724	0.166251	1.51232	0.596763	insig
MW0139330N	T3_negative	Phellamurin	Heterocyclic compounds	Heterocyclic compounds	517.169	518.178812	[M-H]-	C26H30O11	3	52589-11-4	193876	HMDB0031876	-	-	C09808	211324	116719.107	144071.7415	180970.1275	174332.608500001	169872.5625	116326.849	242337.920999999	218111.0225	148603.7575	16672.092	19617.6485	27692.8625	20507.9465	16854.5925	110069.4545	81751.2800000002	89086.8300000002	-	1.65074	0.00217409	0.113203	-3.14302	down	1.9035	0.000769988	0.122484	-3.02934	down	0.220843	0.642935	1.08198	0.113678	insig
MW0139389HN	HILIC_negative	Polydatin	Benzene and substituted derivatives	Benzene and substituted derivatives	463.1699	390.1314678	[M+CH3COO]-	C20H22O8	3	27208-80-6	5281718	HMDB0030564	8198	-	C10275	16567.49	12467.4495	27330.5875	14068.2705	7145.97350000001	18016.5505	23588.8955	17815.775	15794.592	13380.7815	15905.6	11851.4145	8702.60299999999	3747.33450000001	13083.1535	9068.152	13741.3785	15118.5135	-	1.03853	0.0309675	0.601492	-0.733384	down	0.682561	0.257736	0.686907	-0.541813	insig	0.639877	0.577158	1.14201	0.191571	insig
MW0139889N	T3_negative	Trifolirhizin	Flavonoids	Flavonoid	505.1371	446.1212971	[M+CH3COO]-	C22H22O10	3	-	442827	HMDB0303946	-	-	C10538	84970.9935000013	32117.4599999999	79208.3074999995	57670.1584999996	60516.8020000003	58124.3360000005	73663.5950000004	82344.4470000008	91608.5485000002	86060.8949999996	10645.6615000001	13843.5870000001	20139.5235000003	13045.6810000001	15848.7990000001	29349.8185	31321.1814999998	32791.7810000001	-	1.65544	0.000219099	0.187654	-2.41385	down	1.77157	0.00597967	0.23379	-2.09671	down	0.937817	0.203925	1.24586	0.317139	insig
MW0140184P	T3_positive	(1-((1-Methylpiperidin-2-yl)methyl)-1H-indol-3-yl)(naphthalen-1-yl)methanone	Aldehyde,Ketones,Esters	Ketones	382.2028	382.2045135	[M+]+	C26H26N2O	3	137642-54-7	9929889	-	-	-	-	292259.771	177957.276	417379.650499999	400765.574499999	454424.3455	33777.146	33777.146	33777.146	33777.146	33777.146	168885.73	365886.960000001	600148.751	407840.214000001	474488.552499999	244442.6205	301018.542	293253.542	-	1.63757	0.00641399	11.9445	3.57827	up	0.335455	0.547167	1.15749	0.210994	insig	2.09617	0.00336709	0.0969056	-3.36728	down
MW0140287HN	HILIC_negative	(2R)-O-phospho-3-sulfolactic acid	Aldehyde,Ketones,Esters	Esters	284.91565	249.9548396	[M+Cl]-	C3H7O9PS	3	-	443249	-	-	-	-	75560.3359999999	71194.1105000002	62761.8379999998	61585.4565000001	57818.6245000001	68690.2745000002	85946.5514999997	83276.337	68717.7539999999	76805.1365	52895.6279999999	46711.7125000001	71848.0305000002	59954.1994999998	63700.8349999999	73632.8649999998	66268.6895000002	42007.2814999999	-	1.23495	0.0144318	0.769647	-0.377731	down	0.773442	0.251401	0.897209	-0.156484	insig	1.30473	0.0552348	1.16574	0.221248	insig
MW0140288HN	HILIC_negative	(2R,2'R)-3,3'-disulfanediylbis(2-acetamidopropanoic acid)	Others	Others	323.02825	324.0449777	[M-H]-	C10H16N2O6S2	3	-	-	-	-	-	-	10254732.1630001	2764235.14249999	20427967.5985	19556501.4400001	25414294.5410002	12550819.5405	13989224.4685001	12438404.8895001	14884037.4560001	8399888.32200002	27679499.8480001	27378316.3705	38320567.0605	21677768.3750001	48832859.2709998	13225594.1290001	11280413.433	11126663.3635	-	1.51224	0.0120884	2.63223	1.39629	up	1.22935	0.0273709	2.08995	1.06347	up	0.0655193	0.479625	0.793983	-0.332819	insig
MW0140322P	T3_positive	2-Azidoethyl 4-O-beta-D-galactopyranosyl-beta-D-glucopyranoside	Alcohol and amines	Alcohols	412.16335	411.1489088	[M+H]+	C14H25N3O11	3	230286-11-0	101716768	-	-	-	-	9422873.68249987	4016110.02299995	6697088.85250002	8589862.93000002	9839797.85299999	7824808.49099992	9069316.21949986	7646885.40450002	8341203.885	8529658.82500001	2098622.65599997	2619377.323	3586578.28150001	2305630.646	2455307.23850001	4725748.02099995	4887569.02800008	4447634.20050006	-	1.65773	2.79532e-07	0.315502	-1.66428	down	1.72569	0.00751437	0.338786	-1.56156	down	0.562112	0.629569	1.0738	0.102725	insig
[truncated: 314 more rows]

## Sheet: Table S2
Table S2: TPM (Transcripts Per Million) for RNA-Seq Data
Gene	Group
	Ctrl_1	Ctrl_2	Ctrl_3	Ctrl_4	Ctrl_5	50μg/L_1	50μg/L_2	50μg/L_3	50μg/L_4	50μg/L_5	500μg/L_1	500μg/L_2	500μg/L_3	500μg/L_4	500μg/L_5
[truncated: 44,160 more rows]

## Sheet: Table S3
Table S3: Transcriptome Differential Expression between 50 µg/L and Ctrl Groups
[truncated: 44,161 more rows]

[truncated: 2 more sheets: Table S4, Table S5]
